# Supplementary material for: 4-(1H-Tetra­zol-5-yl)benzoic acid monohydrate
Source: Acta Crystallogr Sect E Struct Rep Online. 2008 Jun 28;64(Pt 7):o1368. doi: 10.1107/S1600536808019053 (PMC2961711; doi:10.1107/S1600536808019053)
Supplement: Supplementary file 1 [file e-64-o1368-sup1.cif]

##############################################################################
###                                                                        ###
###        Electronic paper (Acta Crystallographica Section E)             ###
###                                                                        ###
##############################################################################
#                                                                            #
# This CIF contains the data in a paper accepted for publication in Acta     #
# Crystallographica Section E. It conforms to the requirements of Notes      #
# for Authors for Section E, and has been peer reviewed under the auspices   #
# of the IUCr Commission on Journals.                                        #
#                                                                            #
# Full details of the Crystallographic Information File format               #
# are given in the paper "The Crystallographic Information File (CIF):       #
# a New Standard Archive File for Crystallography" by S. R. Hall, F. H.      #
# Allen and I. D. Brown [Acta Cryst. (1991), A47, 655-685].                  #
#                                                                            #
# The current version of the core CIF dictionary is obtainable from          #
# ftp://ftp.iucr.org/pub/cif_core.dic. The current version number is 2.4.    #
#                                                                            #
# Software is freely available for graphical display of the structure(s) in  #
# this CIF.  For information consult the CIF home page http://www.iucr.org/  #
# cif/home.html                                                              #
#                                                                            #
# This file may be used for bona fide research purposes within the           #
# scientific community so long as proper attribution is given to the journal # 
# article from which it was obtained.                                        #
#                                                                            #
##############################################################################
                                             
data_global
_audit_creation_method     SHELXL-97
_journal_data_validation_number     ?
_journal_date_recd_electronic     2008-06-04
_journal_date_accepted     2008-06-24
_journal_name_full     'Acta Crystallographica, Section E'
_journal_year     2008
_journal_volume     64
_journal_issue      7
_journal_page_first     o1368
_journal_page_last     o1368
_journal_paper_category     QO
_journal_coeditor_code     SJ2513
_publ_contact_author_name     'Fa-Kun Zheng'
_publ_contact_author_address
;
State Key Laboratory of Structural Chemistry
Fujian Institute of Research on the Structure of Matter, Chinese
Academy of Sciences
Fuzhou, Fujian 350002
People's Republic of China.
;
_publ_contact_author_email     zfk@ms.fjirsm.ac.cn
_publ_contact_author_fax     '(86)591 83714946'
_publ_contact_author_phone     '(86)591 83798714'
_publ_section_title
;
4-(1<i>H</i>-Tetrazol-5-yl)benzoic acid monohydrate
;
loop_
    _publ_author_name
    _publ_author_address
    'Guo-Qing Li'
;
Chemistry and Life Sciences School, Quanzhou Normal University,
Quanzhou, Fujian 362000
People's Republic of China
;
    'A-Qing Wu'
;
State Key Laboratory of Structural Chemistry
Fujian Institute of Research on the Structure of Matter,
Chinese Academy of Sciences
Fuzhou, Fujian 350002
People's Republic of China
;
    'Yan Li'
;
State Key Laboratory of Structural Chemistry
Fujian Institute of Research on the Structure of Matter,
Chinese Academy of Sciences
Fuzhou, Fujian 350002
People's Republic of China
;
    'Fa-Kun Zheng'
;
State Key Laboratory of Structural Chemistry
Fujian Institute of Research on the Structure of Matter,
Chinese Academy of Sciences
Fuzhou, Fujian 350002
People's Republic of China
;
    'Guo-Cong Guo'
;
State Key Laboratory of Structural Chemistry
Fujian Institute of Research on the Structure of Matter,
Chinese Academy of Sciences
Fuzhou, Fujian 350002
People's Republic of China
;
data_I
_chemical_name_systematic
;
4-(1H-Tetrazol-5-yl)benzoic acid monohydrate
;
_chemical_name_common     ?
_chemical_formula_moiety     'C8 H6 N4 O2, H2 O'
_chemical_formula_sum     'C8 H8 N4 O3'
_chemical_formula_iupac     'C8 H6 N4 O2, H2 O'
_chemical_formula_weight     208.18
_chemical_melting_point     ?
_symmetry_cell_setting     monoclinic
_symmetry_space_group_name_H-M     'P 21/n'
_symmetry_space_group_name_Hall     '-P 2yn'
loop_
    _symmetry_equiv_pos_as_xyz
    'x, y, z'
    '-x+1/2, y+1/2, -z+1/2'
    '-x, -y, -z'
    'x-1/2, -y-1/2, z-1/2'
_cell_length_a     4.914(2)
_cell_length_b     5.219(2)
_cell_length_c     34.720(13)
_cell_angle_alpha     90.00
_cell_angle_beta     91.00(3)
_cell_angle_gamma     90.00
_cell_volume     890.4(6)
_cell_formula_units_Z     4
_cell_measurement_reflns_used     20
_cell_measurement_theta_min     12
_cell_measurement_theta_max     30
_cell_measurement_temperature     293(2)
_exptl_crystal_description     block
_exptl_crystal_colour     colorless
_exptl_crystal_size_max     0.20
_exptl_crystal_size_mid     0.10
_exptl_crystal_size_min     0.10
_exptl_crystal_density_diffrn     1.553
_exptl_crystal_density_meas     ?
_exptl_crystal_density_method     'not measured'
_exptl_crystal_F_000     432
_exptl_absorpt_coefficient_mu     0.123
_exptl_absorpt_correction_type     'psi-scan'
_exptl_absorpt_process_details
           '(Psi in <i>WinAFC Diffractometer Control Software</i>; Rigaku 2002)'
_exptl_absorpt_correction_T_min     0.9275
_exptl_absorpt_correction_T_max     0.9995
_exptl_special_details
;
;
_diffrn_ambient_temperature     293(2)
_diffrn_radiation_type     'MoK\a'
_diffrn_radiation_wavelength     0.71073
_diffrn_radiation_source     'rotating-anode generator'
_diffrn_radiation_monochromator     graphite
_diffrn_measurement_device_type     'Rigaku AFC-7R'
_diffrn_measurement_method     '\w-2\q'
_diffrn_detector_area_resol_mean     ?
_diffrn_reflns_number     3386
_diffrn_reflns_av_R_equivalents     0.0282
_diffrn_reflns_av_sigmaI/netI     0.0279
_diffrn_reflns_theta_min     3.52
_diffrn_reflns_theta_max     25.02
_diffrn_reflns_theta_full     25.02
_diffrn_measured_fraction_theta_max     0.999
_diffrn_measured_fraction_theta_full     0.999
_diffrn_reflns_limit_h_min     -1
_diffrn_reflns_limit_h_max     5
_diffrn_reflns_limit_k_min     -6
_diffrn_reflns_limit_k_max     6
_diffrn_reflns_limit_l_min     -41
_diffrn_reflns_limit_l_max     41
_diffrn_standards_number     3
_diffrn_standards_interval_count     200
_diffrn_standards_interval_time     ?
_diffrn_standards_decay_%     0.2730
_refine_special_details
;
Refinement of <i>F</i>^2^ against ALL reflections. The weighted <i>R</i>-factor
<i>wR</i> and goodness of fit <i>S</i> are based on <i>F</i>^2^, conventional
<i>R</i>-factors <i>R</i> are based on <i>F</i>, with <i>F</i> set to zero for
negative <i>F</i>^2^. The threshold expression of <i>F</i>^2^ >
\s(<i>F</i>^2^) is used only for calculating <i>R</i>-factors(gt) <i>etc</i>.
and is not relevant to the choice of reflections for refinement.
<i>R</i>-factors based on <i>F</i>^2^ are statistically about twice as large
as those based on <i>F</i>, and <i>R</i>- factors based on ALL data will be
even larger.
;
_reflns_number_total     1576
_reflns_number_gt     1270
_reflns_threshold_expression     I>2\s(I)
_refine_ls_structure_factor_coef     Fsqd
_refine_ls_matrix_type     full
_refine_ls_R_factor_all     0.0494
_refine_ls_R_factor_gt     0.0375
_refine_ls_wR_factor_gt     0.0875
_refine_ls_wR_factor_ref     0.0949
_refine_ls_goodness_of_fit_ref     1.009
_refine_ls_restrained_S_all     1.009
_refine_ls_number_reflns     1576
_refine_ls_number_parameters     148
_refine_ls_number_restraints     4
_refine_ls_hydrogen_treatment     mixed
_refine_ls_weighting_scheme     calc
_refine_ls_weighting_details
          'calc w=1/[\s^2^(Fo^2^)+(0.0403P)^2^+0.366P] where P=(Fo^2^+2Fc^2^)/3'
_atom_sites_solution_hydrogens     geom
_atom_sites_solution_primary     direct
_atom_sites_solution_secondary     difmap
_refine_ls_shift/su_max     ?
_refine_ls_shift/su_max_lt     0.001
_refine_ls_shift/su_mean     0.000
_refine_diff_density_max     0.167
_refine_diff_density_min     -0.289
_refine_ls_extinction_method     none
_refine_ls_extinction_coef     ?
loop_
    _atom_type_symbol
    _atom_type_description
    _atom_type_scat_dispersion_real
    _atom_type_scat_dispersion_imag
    _atom_type_scat_source
    'C' 'C' 0.0033 0.0016
                         'International Tables Vol C Tables 4.2.6.8 and 6.1.1.4'
    'H' 'H' 0.0000 0.0000
                         'International Tables Vol C Tables 4.2.6.8 and 6.1.1.4'
    'N' 'N' 0.0061 0.0033
                         'International Tables Vol C Tables 4.2.6.8 and 6.1.1.4'
    'O' 'O' 0.0106 0.0060
                         'International Tables Vol C Tables 4.2.6.8 and 6.1.1.4'
_computing_data_collection
                  '<i>WinAFC Diffractometer Control Software</i> (Rigaku, 2002)'
_computing_cell_refinement
                  '<i>WinAFC Diffractometer Control Software</i> (Rigaku, 2002)'
_computing_data_reduction     'CrystalStructure (Rigaku/MSC, 2004'
_computing_structure_solution     'SHELXTL (Sheldrick, 2008)'
_computing_structure_refinement     'SHELXTL (Sheldrick, 2008)'
_computing_molecular_graphics     'SHELXTL (Sheldrick, 2008)'
_computing_publication_material     'SHELXTL (Sheldrick, 2008)'
loop_
    _atom_site_type_symbol
    _atom_site_label
    _atom_site_fract_x
    _atom_site_fract_y
    _atom_site_fract_z
    _atom_site_U_iso_or_equiv
    _atom_site_adp_type
    _atom_site_calc_flag
    _atom_site_refinement_flags
    _atom_site_occupancy
    _atom_site_disorder_assembly
    _atom_site_disorder_group
    O O1W 1.3075(3) 1.2115(3) 0.22404(4) 0.0510(4) Uani d D 1 . .
    H H1WA 1.400(4) 1.292(4) 0.2414(5) 0.061 Uiso d D 1 . .
    H H1WB 1.175(3) 1.304(4) 0.2153(6) 0.061 Uiso d D 1 . .
    O O1 0.6331(3) 1.1354(3) 0.04240(4) 0.0456(4) Uani d D 1 . .
    H H1 0.509(4) 1.157(6) 0.0242(6) 0.100 Uiso d D 1 . .
    O O2 0.7482(3) 0.7840(3) 0.00986(3) 0.0453(4) Uani d . 1 . .
    N N1 1.6033(3) 0.8366(3) 0.18939(4) 0.0363(4) Uani d D 1 . .
    H H2 1.514(4) 0.965(3) 0.1990(6) 0.068 Uiso d D 1 . .
    N N2 1.8032(3) 0.7255(3) 0.21010(4) 0.0429(4) Uani d . 1 . .
    N N3 1.8788(3) 0.5272(3) 0.19041(4) 0.0439(4) Uani d . 1 . .
    N N4 1.7318(3) 0.5062(3) 0.15713(4) 0.0396(4) Uani d . 1 . .
    C C1 0.9801(3) 0.8752(3) 0.06869(4) 0.0301(4) Uani d . 1 . .
    C C2 1.1494(4) 0.6629(3) 0.06537(5) 0.0345(4) Uani d . 1 . .
    H H2A 1.1350 0.5576 0.0438 0.041 Uiso calc R 1 . .
    C C3 1.3393(4) 0.6083(3) 0.09416(5) 0.0338(4) Uani d . 1 . .
    H H3A 1.4531 0.4669 0.0918 0.041 Uiso calc R 1 . .
    C C4 1.3602(3) 0.7647(3) 0.12651(4) 0.0289(4) Uani d . 1 . .
    C C5 1.1923(4) 0.9778(3) 0.12961(5) 0.0340(4) Uani d . 1 . .
    H H5A 1.2076 1.0839 0.1511 0.041 Uiso calc R 1 . .
    C C6 1.0034(3) 1.0320(3) 0.10098(5) 0.0332(4) Uani d . 1 . .
    H H6A 0.8908 1.1742 0.1033 0.040 Uiso calc R 1 . .
    C C7 0.7755(3) 0.9317(3) 0.03801(5) 0.0319(4) Uani d . 1 . .
    C C8 1.5608(3) 0.7022(3) 0.15704(4) 0.0297(4) Uani d . 1 . .
loop_
    _atom_site_aniso_label
    _atom_site_aniso_U_11
    _atom_site_aniso_U_22
    _atom_site_aniso_U_33
    _atom_site_aniso_U_12
    _atom_site_aniso_U_13
    _atom_site_aniso_U_23
    O1W 0.0586(9) 0.0478(9) 0.0459(8) 0.0216(7) -0.0217(6) -0.0168(6)
    O1 0.0509(8) 0.0439(8) 0.0414(7) 0.0187(7) -0.0173(6) -0.0079(6)
    O2 0.0510(8) 0.0496(8) 0.0348(7) 0.0147(7) -0.0156(6) -0.0130(6)
    N1 0.0399(9) 0.0372(9) 0.0313(8) 0.0110(7) -0.0114(6) -0.0040(6)
    N2 0.0458(9) 0.0444(9) 0.0380(8) 0.0125(8) -0.0152(7) -0.0023(7)
    N3 0.0463(9) 0.0443(9) 0.0407(8) 0.0143(8) -0.0138(7) -0.0013(7)
    N4 0.0430(9) 0.0381(9) 0.0374(8) 0.0117(7) -0.0102(7) -0.0024(7)
    C1 0.0313(9) 0.0303(9) 0.0286(8) 0.0010(7) -0.0027(7) -0.0002(7)
    C2 0.0396(10) 0.0334(10) 0.0302(9) 0.0043(8) -0.0055(7) -0.0071(7)
    C3 0.0350(9) 0.0318(9) 0.0346(9) 0.0077(8) -0.0052(7) -0.0029(7)
    C4 0.0289(8) 0.0300(9) 0.0277(8) 0.0008(7) -0.0035(7) 0.0016(7)
    C5 0.0399(10) 0.0323(9) 0.0294(9) 0.0050(8) -0.0070(7) -0.0064(7)
    C6 0.0360(9) 0.0297(9) 0.0337(9) 0.0080(8) -0.0052(7) -0.0027(7)
    C7 0.0333(9) 0.0326(9) 0.0296(9) 0.0035(8) -0.0031(7) -0.0011(7)
    C8 0.0322(9) 0.0285(9) 0.0284(8) 0.0020(8) -0.0029(7) 0.0010(7)
_geom_special_details
;
All e.s.d.'s (except the e.s.d. in the dihedral angle between two l.s. planes)
are estimated using the full covariance matrix. The cell e.s.d.'s are taken
into account individually in the estimation of e.s.d.'s in distances, angles
and torsion angles; correlations between e.s.d.'s in cell parameters are only
used when they are defined by crystal symmetry. An approximate (isotropic)
treatment of cell e.s.d.'s is used for estimating e.s.d.'s involving l.s.
planes.
;
loop_
    _geom_bond_atom_site_label_1
    _geom_bond_atom_site_label_2
    _geom_bond_site_symmetry_2
    _geom_bond_distance
    _geom_bond_publ_flag
    O1W H1WA . 0.858(10) ?
    O1W H1WB . 0.859(10) ?
    O1 C7 . 1.283(2) ?
    O1 H1 . 0.877(10) ?
    O2 C7 . 1.250(2) ?
    N1 C8 . 1.337(2) ?
    N1 N2 . 1.339(2) ?
    N1 H2 . 0.872(10) ?
    N2 N3 . 1.298(2) ?
    N3 N4 . 1.356(2) ?
    N4 C8 . 1.324(2) ?
    C1 C6 . 1.391(2) ?
    C1 C2 . 1.392(2) ?
    C1 C7 . 1.482(2) ?
    C2 C3 . 1.385(2) ?
    C2 H2A . 0.9300 ?
    C3 C4 . 1.391(2) ?
    C3 H3A . 0.9300 ?
    C4 C5 . 1.390(2) ?
    C4 C8 . 1.471(2) ?
    C5 C6 . 1.378(2) ?
    C5 H5A . 0.9300 ?
    C6 H6A . 0.9300 ?
loop_
    _geom_angle_atom_site_label_1
    _geom_angle_atom_site_label_2
    _geom_angle_atom_site_label_3
    _geom_angle_site_symmetry_1
    _geom_angle_site_symmetry_3
    _geom_angle
    _geom_angle_publ_flag
    H1WA O1W H1WB . . 111(2) ?
    C7 O1 H1 . . 113(2) ?
    C8 N1 N2 . . 109.02(14) ?
    C8 N1 H2 . . 130.9(16) ?
    N2 N1 H2 . . 119.7(15) ?
    N3 N2 N1 . . 106.08(14) ?
    N2 N3 N4 . . 111.08(14) ?
    C8 N4 N3 . . 105.55(14) ?
    C6 C1 C2 . . 119.63(15) ?
    C6 C1 C7 . . 120.49(15) ?
    C2 C1 C7 . . 119.88(15) ?
    C3 C2 C1 . . 120.02(16) ?
    C3 C2 H2A . . 120.0 ?
    C1 C2 H2A . . 120.0 ?
    C2 C3 C4 . . 120.08(16) ?
    C2 C3 H3A . . 120.0 ?
    C4 C3 H3A . . 120.0 ?
    C5 C4 C3 . . 119.78(15) ?
    C5 C4 C8 . . 120.84(15) ?
    C3 C4 C8 . . 119.38(15) ?
    C6 C5 C4 . . 120.14(15) ?
    C6 C5 H5A . . 119.9 ?
    C4 C5 H5A . . 119.9 ?
    C5 C6 C1 . . 120.35(16) ?
    C5 C6 H6A . . 119.8 ?
    C1 C6 H6A . . 119.8 ?
    O2 C7 O1 . . 123.55(15) ?
    O2 C7 C1 . . 120.08(15) ?
    O1 C7 C1 . . 116.37(14) ?
    N4 C8 N1 . . 108.27(14) ?
    N4 C8 C4 . . 126.17(15) ?
    N1 C8 C4 . . 125.55(15) ?
loop_
    _geom_hbond_atom_site_label_D
    _geom_hbond_atom_site_label_H
    _geom_hbond_atom_site_label_A
    _geom_hbond_site_symmetry_A
    _geom_hbond_distance_DH
    _geom_hbond_distance_HA
    _geom_hbond_distance_DA
    _geom_hbond_angle_DHA
    O1 H1 O2 3_675 0.877(10) 1.744(10) 2.620(2) 176(3)
    O1W H1WA N2 2_855 0.858(10) 2.234(16) 2.957(2) 142(2)
    O1W H1WB N3 1_465 0.859(10) 2.046(10) 2.903(2) 175(2)
