# Supplementary material for: 4-(1H-Tetra­zol-5-yl)benzoic acid monohydrate
Source: Acta Crystallogr Sect E Struct Rep Online. 2008 Jun 28;64(Pt 7):o1368. doi: 10.1107/S1600536808019053 (PMC2961711; doi:10.1107/S1600536808019053)
Supplement: Supplementary file 2 [file e-64-o1368-Isup2.hkl]

# 
# h,k,l, Fc-squared, Fo-squared, sigma(Fo-squared) and status flag 
# 
data_I
_shelx_title ' 14 in P2(1)/n' 
_shelx_refln_list_code          4 
_shelx_F_calc_maximum      155.04 
_exptl_crystal_F_000       432.00 
_reflns_d_resolution_high  0.8402 
 
loop_ 
 _symmetry_equiv_pos_as_xyz 
 'x, y, z' 
 '-x+1/2, y+1/2, -z+1/2' 
 '-x, -y, -z' 
 'x-1/2, -y-1/2, z-1/2' 
 
_cell_length_a     4.9142 
_cell_length_b     5.2193 
_cell_length_c    34.7198 
_cell_angle_alpha  90.000 
_cell_angle_beta   91.005 
_cell_angle_gamma  90.000 
 
_shelx_F_squared_multiplier     1.000 
 
loop_ 
 _refln_index_h 
 _refln_index_k 
 _refln_index_l 
 _refln_F_squared_calc 
 _refln_F_squared_meas 
 _refln_F_squared_sigma 
 _refln_observed_status 
   2   0   0     2800.07     2616.05     13.14 o 
   4   0   0        1.13       -1.23      1.85 o 
   1   1   0       55.29       62.83      1.58 o 
   2   1   0        7.34        6.47      1.02 o 
   3   1   0      175.93      179.96      3.90 o 
   4   1   0       74.30       69.74     11.81 o 
   5   1   0      281.13      292.22      6.24 o 
   0   2   0      502.44      580.38      5.65 o 
   1   2   0      553.13      627.32     19.00 o 
   2   2   0      115.80      119.48      4.83 o 
   3   2   0       68.84       66.96      7.39 o 
   4   2   0       80.89       79.07      7.50 o 
   5   2   0        0.60        1.91      1.67 o 
   1   3   0      168.99      174.59      3.34 o 
   2   3   0      161.57      164.09      5.55 o 
   3   3   0      289.84      298.65      6.47 o 
   4   3   0        9.74        8.32      1.87 o 
   5   3   0       27.18       14.43      5.03 o 
   0   4   0      235.26      252.79      6.57 o 
   1   4   0       27.01       31.83      2.26 o 
   2   4   0      181.00      166.67      5.85 o 
   3   4   0        0.12       -1.95      1.95 o 
   4   4   0       30.55       27.34      5.55 o 
   1   5   0        4.30        1.23      2.18 o 
   2   5   0       32.85       37.11      4.31 o 
   3   5   0       51.97       48.36      3.49 o 
   0   6   0       23.60       25.00      2.54 o 
   1   6   0        8.37        5.98      2.31 o 
  -5   0   1        1.14       -1.64      2.67 o 
  -3   0   1        4.84        7.39      1.44 o 
  -1   0   1      194.29      158.36      2.26 o 
   1   0   1      356.42      354.50      3.49 o 
   3   0   1      693.82      727.08      9.04 o 
   5   0   1      440.41      476.71     10.27 o 
  -5   1   1      608.57      639.40     28.45 o 
  -4   1   1       67.72       72.89      3.49 o 
  -3   1   1      704.62      699.55     23.83 o 
  -2   1   1      912.31      877.37     44.47 o 
  -1   1   1        6.09        4.52      0.51 o 
   0   1   1     1771.07     1690.58      7.79 o 
   1   1   1      231.27      211.45      5.75 o 
   2   1   1      227.61      202.10     14.27 o 
   3   1   1       12.71        7.87      1.37 o 
   4   1   1      115.73      124.26      9.04 o 
   5   1   1       38.97       41.00      3.12 o 
  -5   2   1       39.05       39.42      3.39 o 
  -4   2   1        1.65       -0.62      1.74 o 
  -3   2   1        0.04        1.19      1.08 o 
  -2   2   1      576.51      596.00     26.08 o 
  -1   2   1       69.76       93.65      2.98 o 
   0   2   1      403.78      415.89      2.62 o 
   1   2   1     1636.36     1753.12     38.31 o 
   2   2   1       23.33       20.87      2.16 o 
   3   2   1       42.38       50.09      3.59 o 
   4   2   1        2.95        2.73      2.16 o 
   5   2   1        4.11        4.98      1.95 o 
  -5   3   1        9.01        6.50      7.39 o 
  -4   3   1        0.55        2.18      1.52 o 
  -3   3   1       27.13       29.33      4.21 o 
  -2   3   1      106.14      102.44      2.90 o 
  -1   3   1       35.96       25.80      1.74 o 
   0   3   1      151.38      152.89      2.03 o 
   1   3   1      220.48      247.75      3.78 o 
   2   3   1        0.39        1.09      1.23 o 
   3   3   1       23.95       24.54      2.10 o 
   4   3   1        0.38       -0.33      2.16 o 
   5   3   1       50.65       57.11      3.49 o 
  -4   4   1       37.64       34.99      3.04 o 
  -3   4   1        0.77        1.15      1.75 o 
  -2   4   1      227.46      205.55      4.50 o 
  -1   4   1        1.53        1.34      1.31 o 
   0   4   1       18.01       17.00      1.28 o 
   1   4   1       26.43       27.52      2.05 o 
   2   4   1        1.48        3.90      2.26 o 
   3   4   1       78.18       77.00      3.33 o 
   4   4   1        2.27        0.98      2.10 o 
  -3   5   1       65.41       68.24      4.01 o 
  -2   5   1       46.49       40.03      5.24 o 
  -1   5   1       98.88       95.20      6.68 o 
   0   5   1        0.97        0.85      0.96 o 
   1   5   1       42.04       49.27      2.83 o 
   2   5   1        0.68        1.85      1.74 o 
   3   5   1       14.70       14.97      4.72 o 
  -1   6   1        0.51        4.25      1.72 o 
   0   6   1       42.66       47.51      2.91 o 
   1   6   1       36.20       31.58      2.97 o 
  -4   0   2      191.06      187.73      5.55 o 
  -2   0   2        8.32        6.16      1.23 o 
   2   0   2        1.65        2.46      1.03 o 
   4   0   2        8.70        6.16      2.26 o 
  -5   1   2       53.03       52.61      3.21 o 
  -4   1   2        6.47        7.37      2.05 o 
  -3   1   2      116.73      111.87      3.90 o 
  -2   1   2      473.86      465.04     12.63 o 
  -1   1   2     1226.43     1213.48     17.30 o 
   0   1   2     6683.60     6359.22     52.53 o 
   1   1   2       31.46       23.65      1.06 o 
   2   1   2      401.34      359.04     25.78 o 
   3   1   2      159.06      166.16      7.29 o 
   4   1   2       84.58       83.30      3.12 o 
   5   1   2        0.01       -1.87      1.87 o 
  -5   2   2       70.92       71.85      5.55 o 
  -4   2   2      122.92      108.43      7.39 o 
  -3   2   2       66.00       66.41      3.39 o 
  -2   2   2       42.74       62.51      6.78 o 
  -1   2   2      225.99      251.13      5.96 o 
   0   2   2      155.64      143.25      3.23 o 
   1   2   2       12.60       11.21      1.08 o 
   2   2   2        2.17        2.36      1.02 o 
   3   2   2       73.42       88.56      7.60 o 
   4   2   2      143.74      146.83     11.60 o 
   5   2   2        0.02       -2.16      2.16 o 
  -5   3   2       48.90       54.49      3.33 o 
  -4   3   2        3.67        5.03      1.74 o 
  -3   3   2        0.89       -0.46      2.88 o 
  -2   3   2        8.12        8.21      1.54 o 
  -1   3   2      969.36     1067.10     14.89 o 
   0   3   2        0.05        0.00      0.72 o 
   1   3   2      505.06      549.29     16.84 o 
   2   3   2      129.37      148.17      5.24 o 
   3   3   2        5.92        4.93      1.60 o 
   4   3   2       35.84       38.46      6.06 o 
   5   3   2        1.40        2.05      1.89 o 
  -4   4   2       15.41       16.50      4.72 o 
  -3   4   2       78.03       70.91      6.88 o 
  -2   4   2       22.83       17.84      3.39 o 
  -1   4   2        4.82        6.33      1.37 o 
   0   4   2      478.04      523.14      4.39 o 
   1   4   2       64.44       69.51      3.59 o 
   2   4   2       79.20       75.81      4.11 o 
   3   4   2      106.11      105.39      4.93 o 
   4   4   2       19.45       22.96      6.26 o 
  -3   5   2       14.96       16.46      2.46 o 
  -2   5   2      198.21      188.85     15.61 o 
  -1   5   2      240.43      240.97      8.01 o 
   0   5   2        3.93        3.98      1.48 o 
   1   5   2      183.17      198.23      4.79 o 
   2   5   2       13.91       12.87      1.87 o 
   3   5   2        4.78        6.79      1.87 o 
  -1   6   2        0.01       -0.53      1.78 o 
   0   6   2        8.57        7.43      1.59 o 
   1   6   2      104.62       96.55      4.06 o 
  -5   0   3      181.07      184.44      6.37 o 
  -3   0   3      173.92      175.40      4.52 o 
  -1   0   3     1297.30     1118.76      6.16 o 
   1   0   3        2.77        5.13      0.82 o 
   3   0   3       44.21       46.62      2.46 o 
   5   0   3      107.96      126.11      5.96 o 
  -5   1   3        4.02        4.37      1.78 o 
  -4   1   3        2.48        2.21      1.28 o 
  -3   1   3       67.24       60.51      2.18 o 
  -2   1   3      261.72      253.57      3.20 o 
  -1   1   3      205.27      174.07      4.00 o 
   0   1   3     2144.01     2155.65      9.39 o 
   1   1   3      330.92      284.50      6.37 o 
   2   1   3      339.98      328.03     17.56 o 
   3   1   3     1097.36     1105.16     34.81 o 
   4   1   3       67.83       75.15      4.62 o 
   5   1   3       19.68       25.58      2.39 o 
  -5   2   3       37.73       37.37      2.83 o 
  -4   2   3       81.36       77.44      3.05 o 
  -3   2   3        6.93        3.68      1.37 o 
  -2   2   3      595.44      636.92     21.46 o 
  -1   2   3      497.51      550.62     16.33 o 
   0   2   3      292.65      293.01      2.26 o 
   1   2   3     1214.75     1275.80     34.71 o 
   2   2   3      920.23      865.72     52.58 o 
   3   2   3        7.78       10.93      1.95 o 
   4   2   3      462.75      464.31     24.44 o 
   5   2   3       30.66       32.89      2.90 o 
  -5   3   3       19.40       17.53      2.60 o 
  -4   3   3        8.94        6.33      2.88 o 
  -3   3   3      131.85      137.42      9.76 o 
  -2   3   3        9.64       11.07      1.75 o 
  -1   3   3      128.17      144.12      4.72 o 
   0   3   3        0.86        0.02      0.69 o 
   1   3   3      201.32      238.02     10.78 o 
   2   3   3       41.12       49.24      2.25 o 
   3   3   3       32.84       31.39      2.10 o 
   4   3   3       70.18       71.03      3.27 o 
   5   3   3        0.00        2.19      1.72 o 
  -4   4   3        6.08        5.85      2.03 o 
  -3   4   3        5.14        8.74      1.89 o 
  -2   4   3        3.33        3.49      2.16 o 
  -1   4   3        0.13       -1.10      3.08 o 
   0   4   3        0.04       -1.02      1.02 o 
   1   4   3       18.77       18.40      1.74 o 
   2   4   3        2.22        2.97      1.58 o 
   3   4   3        0.96        0.18      1.75 o 
   4   4   3       49.10       51.10      6.98 o 
  -3   5   3        2.08        3.90      2.03 o 
  -2   5   3       75.69       64.26      4.93 o 
  -1   5   3       22.65       23.42      3.08 o 
   0   5   3        8.94        9.90      1.23 o 
   1   5   3      402.11      412.29     11.50 o 
   2   5   3        7.49        7.42      1.72 o 
   3   5   3        6.87        6.84      3.49 o 
  -1   6   3        2.08        3.80      1.74 o 
   0   6   3       36.29       34.94      2.00 o 
   1   6   3        0.06       -3.18      3.18 o 
  -4   0   4       53.96       60.59      3.49 o 
  -2   0   4      217.46      207.24      3.90 o 
   2   0   4     2840.51     2687.11     13.35 o 
   4   0   4      294.66      307.47      6.98 o 
  -5   1   4       32.08       30.41      4.31 o 
  -4   1   4      172.34      178.08      9.45 o 
  -3   1   4       66.07       67.03      5.03 o 
  -2   1   4      436.14      404.11     14.89 o 
  -1   1   4    12208.94    11187.63    147.60 o 
   0   1   4       99.58       85.95      0.92 o 
   1   1   4     1010.33      949.49     19.01 o 
   2   1   4       46.99       35.71      3.70 o 
   3   1   4       20.63       17.94      1.67 o 
   4   1   4        5.06        3.89      1.95 o 
   5   1   4       37.17       42.86      3.18 o 
  -5   2   4       24.79       18.31      2.88 o 
  -4   2   4        5.04        4.62      1.74 o 
  -3   2   4      193.85      195.41      4.11 o 
  -2   2   4      653.41      661.50     17.97 o 
  -1   2   4     1248.70     1251.16     39.95 o 
   0   2   4     2733.55     2849.40     28.61 o 
   1   2   4      373.10      389.83     18.49 o 
   2   2   4      925.20      949.07     59.87 o 
   3   2   4        4.60        4.01      1.16 o 
   4   2   4      932.24      952.16     69.63 o 
   5   2   4       35.15       42.83      5.65 o 
  -5   3   4       19.64       14.90      2.31 o 
  -4   3   4        0.33       -1.67      1.67 o 
  -3   3   4        1.10       -1.52      1.52 o 
  -2   3   4       21.91       26.15      4.72 o 
  -1   3   4       28.79       32.25      1.74 o 
   0   3   4       28.65       43.27      2.08 o 
   1   3   4       14.06       18.19      1.45 o 
   2   3   4       99.56       97.44      2.90 o 
   3   3   4        4.70        5.84      2.77 o 
   4   3   4       93.44       92.78      7.19 o 
   5   3   4        3.23        5.19      1.95 o 
  -4   4   4        3.78        4.63      1.96 o 
  -3   4   4       53.16       41.23      5.65 o 
  -2   4   4        7.09        4.59      2.26 o 
  -1   4   4        2.08        1.95      1.31 o 
   0   4   4       54.64       55.35      1.75 o 
   1   4   4       63.56       59.92      4.83 o 
   2   4   4       64.76       67.98      2.90 o 
   3   4   4        3.39        1.81      1.81 o 
   4   4   4        3.46       -1.44      8.42 o 
  -3   5   4        7.48       11.20      2.03 o 
  -2   5   4       64.15       63.59      3.39 o 
  -1   5   4       83.05       76.98      3.19 o 
   0   5   4       11.23       12.81      1.34 o 
   1   5   4        6.34       -2.98      2.98 o 
   2   5   4        2.52        5.45      3.59 o 
   3   5   4       15.68       17.75      7.70 o 
  -1   6   4        8.27        5.79      2.16 o 
   0   6   4       10.94        8.87      1.54 o 
   1   6   4      260.58      238.99     20.64 o 
  -5   0   5        0.86        2.88      2.05 o 
  -3   0   5      139.18      145.42      4.11 o 
  -1   0   5     1290.54     1152.38     20.33 o 
   1   0   5      788.06      725.26     12.43 o 
   3   0   5      603.26      596.04      7.80 o 
   5   0   5       33.71       36.56      3.29 o 
  -5   1   5        5.89        5.45      2.67 o 
  -4   1   5        1.16        0.41      3.08 o 
  -3   1   5      452.79      439.44     13.04 o 
  -2   1   5      446.50      454.55      4.21 o 
  -1   1   5    22928.74    20722.25    288.36 o 
   0   1   5      207.96      234.62      2.48 o 
   1   1   5      843.28      852.04     14.71 o 
   2   1   5       91.26       89.28      2.03 o 
   3   1   5      114.13      121.01      4.42 o 
   4   1   5      106.97      111.17      9.86 o 
   5   1   5       15.92       16.59      3.49 o 
  -5   2   5       67.14       63.60      3.05 o 
  -4   2   5       83.53       82.67      3.19 o 
  -3   2   5      124.86      124.16      5.03 o 
  -2   2   5       13.88       15.08      1.64 o 
  -1   2   5       10.89       16.34      1.16 o 
   0   2   5      243.53      257.75      3.05 o 
   1   2   5        6.34        3.41      1.23 o 
   2   2   5      325.31      355.29     17.77 o 
   3   2   5        0.80        0.62      1.16 o 
   4   2   5      419.17      431.84     30.81 o 
   5   2   5       21.08       22.90      4.11 o 
  -5   3   5        2.36        4.31      2.46 o 
  -4   3   5        7.23        3.70      2.03 o 
  -3   3   5       89.72       75.46      2.97 o 
  -2   3   5        2.90        4.28      1.23 o 
  -1   3   5      254.01      261.08      3.92 o 
   0   3   5     1555.32     1690.32     17.79 o 
   1   3   5      132.68      133.48      2.97 o 
   2   3   5      192.54      199.74      3.85 o 
   3   3   5        9.85        6.89      2.77 o 
   4   3   5       23.74       24.19      4.11 o 
   5   3   5        8.76        5.81      2.57 o 
  -4   4   5       31.89       28.91      2.54 o 
  -3   4   5        1.17        3.49      1.60 o 
  -2   4   5       15.33       12.67      1.96 o 
  -1   4   5       52.46       49.05      2.32 o 
   0   4   5      135.21      148.10      2.49 o 
   1   4   5        1.21        0.05      2.98 o 
   2   4   5      309.64      314.48     11.71 o 
   3   4   5       17.20       19.16      2.03 o 
   4   4   5       29.96       28.60      2.83 o 
  -3   5   5        3.51        2.05      3.29 o 
  -2   5   5        0.17        0.82      1.85 o 
  -1   5   5        3.50        2.48      1.81 o 
   0   5   5       42.58       45.74      1.82 o 
   1   5   5      150.33      148.51      4.20 o 
   2   5   5        4.94        2.98      1.89 o 
   3   5   5       14.48       13.49      2.39 o 
  -1   6   5        1.86        0.58      1.87 o 
   0   6   5        3.45        4.50      1.59 o 
   1   6   5      148.22      141.98      5.01 o 
  -4   0   6      125.83      127.55      4.52 o 
  -2   0   6      320.14      329.24      4.93 o 
   0   0   6      302.74      325.30      4.31 o 
   2   0   6     1261.30     1199.89      9.24 o 
   4   0   6       55.37       57.30      3.29 o 
  -5   1   6        4.86        2.34      3.08 o 
  -4   1   6        1.07        2.53      1.23 o 
  -3   1   6       17.46       17.02      1.67 o 
  -2   1   6       41.22       50.48      1.75 o 
  -1   1   6     5004.82     4637.20     63.77 o 
   0   1   6        2.08        2.86      0.56 o 
   1   1   6       62.01       58.69      0.97 o 
   2   1   6       21.68       28.64      2.36 o 
   3   1   6      148.92      143.82      3.12 o 
   4   1   6      391.35      410.13     21.26 o 
   5   1   6        8.21        9.51      1.81 o 
  -5   2   6       27.99       24.99      3.70 o 
  -4   2   6        4.01        2.07      1.52 o 
  -3   2   6        8.94        9.02      1.85 o 
  -2   2   6     1080.57     1128.39     28.04 o 
  -1   2   6       30.68       27.43      1.31 o 
   0   2   6        0.03        0.75      0.48 o 
   1   2   6      227.94      238.91      9.14 o 
   2   2   6        4.12        5.52      1.44 o 
   3   2   6       60.83       64.91      3.70 o 
   4   2   6       54.80       59.29      3.05 o 
   5   2   6        8.15        6.33      2.05 o 
  -5   3   6       18.09       24.98      2.39 o 
  -4   3   6       20.82       17.54      2.10 o 
  -3   3   6      316.90      286.89      9.96 o 
  -2   3   6        4.68        5.15      1.37 o 
  -1   3   6        9.57        8.69      2.16 o 
   0   3   6      137.35      148.90      2.19 o 
   1   3   6       59.39       60.75      4.01 o 
   2   3   6       61.30       54.57      3.80 o 
   3   3   6      372.95      378.72     14.99 o 
   4   3   6       10.77        7.11      2.02 o 
   5   3   6       17.62        7.12     12.22 o 
  -4   4   6       56.27       51.01      6.06 o 
  -3   4   6       45.13       38.48      4.01 o 
  -2   4   6      485.70      480.62     16.64 o 
  -1   4   6        0.01        0.92      1.31 o 
   0   4   6      368.09      374.92      4.21 o 
   1   4   6       33.14       40.03      2.10 o 
   2   4   6       83.82       80.59      3.80 o 
   3   4   6        8.05       10.13      1.85 o 
   4   4   6       25.01       32.13      2.68 o 
  -3   5   6       18.36       15.39      2.67 o 
  -2   5   6        0.37       -1.36      1.85 o 
  -1   5   6       30.18       29.40      4.62 o 
   0   5   6        1.50        2.38      1.12 o 
   1   5   6       25.42       25.78      2.54 o 
   2   5   6       18.99       19.65      2.98 o 
   3   5   6        4.06        3.21      2.02 o 
  -1   6   6        3.83        6.33      1.67 o 
   0   6   6       10.23       11.08      2.34 o 
   1   6   6        4.88       -2.60      2.60 o 
  -5   0   7        0.68        0.00      2.46 o 
  -3   0   7      146.23      166.57      4.31 o 
  -1   0   7    24038.94    20360.61    380.07 o 
   1   0   7     7407.31     6645.37    100.13 o 
   3   0   7        0.61        1.85      1.23 o 
   5   0   7       11.86       10.06      2.26 o 
  -5   1   7       29.34       22.93      6.16 o 
  -4   1   7        5.09        2.76      1.85 o 
  -3   1   7      159.69      157.05      6.06 o 
  -2   1   7       29.56       29.22      1.31 o 
  -1   1   7        1.21       -0.21      0.65 o 
   0   1   7        0.08        0.65      0.74 o 
   1   1   7      459.35      423.21      4.57 o 
   2   1   7      577.17      584.70      9.65 o 
   3   1   7      113.76      124.88      3.59 o 
   4   1   7      335.55      338.42     17.97 o 
   5   1   7        2.24        4.16      1.58 o 
  -5   2   7        0.11       -0.26      1.67 o 
  -4   2   7       26.99       25.67      2.18 o 
  -3   2   7        0.48        0.72      1.16 o 
  -2   2   7        8.59       19.07      1.60 o 
  -1   2   7       30.40       29.70      1.64 o 
   0   2   7       70.92       72.95      1.23 o 
   1   2   7      137.29      155.76      7.70 o 
   2   2   7      109.78       89.25      2.32 o 
   3   2   7      145.81      149.22      5.65 o 
   4   2   7       64.41       69.22      2.90 o 
   5   2   7        4.65        1.84      2.57 o 
  -5   3   7       26.15       25.69      2.54 o 
  -4   3   7        6.22        0.21      2.03 o 
  -3   3   7        4.58        6.79      1.81 o 
  -2   3   7       28.44       28.40      1.96 o 
  -1   3   7      663.65      661.21     10.37 o 
   0   3   7        4.68        3.75      0.79 o 
   1   3   7       27.26       27.93      1.67 o 
   2   3   7      526.89      559.67     27.21 o 
   3   3   7        2.43        1.75      1.74 o 
   4   3   7       48.03       46.91      9.55 o 
   5   3   7       96.87      104.14      4.28 o 
  -4   4   7       15.88       18.19      5.13 o 
  -3   4   7      136.58      133.81      4.07 o 
  -2   4   7       29.51       26.93      2.46 o 
  -1   4   7       49.16       55.13      3.18 o 
   0   4   7       16.73       12.25      1.36 o 
   1   4   7        7.50        6.67      1.52 o 
   2   4   7       39.29       39.19      4.72 o 
   3   4   7        6.57        0.59      3.49 o 
   4   4   7       11.43       11.60      2.18 o 
  -3   5   7        0.25        1.95      1.74 o 
  -2   5   7        1.03        0.63      1.85 o 
  -1   5   7       11.70       11.07      2.03 o 
   0   5   7        6.28        5.83      1.43 o 
   1   5   7      166.15      170.44      5.34 o 
   2   5   7       22.40       22.61      4.01 o 
   3   5   7       15.04        9.77      3.80 o 
  -1   6   7        0.00       -2.18      2.18 o 
   0   6   7        0.25       -1.40      1.40 o 
   1   6   7        0.12        0.31      2.03 o 
  -4   0   8       10.66       12.12      2.05 o 
  -2   0   8      645.53      576.12      6.57 o 
   0   0   8     1461.79     1326.01     28.96 o 
   2   0   8     6838.79     6958.40     22.59 o 
   4   0   8      558.44      535.86      9.04 o 
  -5   1   8        7.63        5.23      1.81 o 
  -4   1   8       81.86       89.77      6.16 o 
  -3   1   8      331.12      330.70      4.57 o 
  -2   1   8       57.14       63.57      2.46 o 
  -1   1   8     1211.68     1141.11     15.77 o 
   0   1   8      187.31      198.63      1.54 o 
   1   1   8      720.68      665.40      7.77 o 
   2   1   8      188.61      170.27      5.96 o 
   3   1   8      335.77      327.81      4.50 o 
   4   1   8       57.25       54.43      2.60 o 
   5   1   8       13.39       10.97      1.96 o 
  -5   2   8        0.00       -1.13      2.46 o 
  -4   2   8       17.79       15.88      1.89 o 
  -3   2   8       37.84       38.42      2.03 o 
  -2   2   8       19.64       25.01      2.57 o 
  -1   2   8       93.89       88.95      7.50 o 
   0   2   8      226.82      258.55      3.26 o 
   1   2   8      309.99      319.28      8.11 o 
   2   2   8      402.31      402.37     15.20 o 
   3   2   8       86.40       79.67      3.90 o 
   4   2   8        0.36        0.31      1.45 o 
   5   2   8       12.29       19.44      9.55 o 
  -5   3   8       24.93       24.48      2.67 o 
  -4   3   8       33.19       26.89      2.32 o 
  -3   3   8       46.17       41.25      2.46 o 
  -2   3   8      122.98      138.79      4.52 o 
  -1   3   8      341.98      343.12      6.37 o 
   0   3   8      174.07      179.94      3.26 o 
   1   3   8      276.16      256.04      6.88 o 
   2   3   8       64.21       68.58      5.03 o 
   3   3   8      382.22      371.46      5.95 o 
   4   3   8       97.79      102.14      3.70 o 
  -4   4   8        6.08        6.65      1.87 o 
  -3   4   8      181.77      172.00     10.58 o 
  -2   4   8        0.31        0.77      1.52 o 
  -1   4   8       14.96       17.07      2.67 o 
   0   4   8      536.04      555.17      5.40 o 
   1   4   8        0.27        1.44      1.37 o 
   2   4   8        1.36        2.73      2.36 o 
   3   4   8      116.64      110.97     12.53 o 
   4   4   8        5.68        4.27      1.96 o 
  -3   5   8        9.86        4.76      2.25 o 
  -2   5   8       35.32       32.82      2.60 o 
  -1   5   8       18.02       14.16      2.02 o 
   0   5   8      194.59      191.49      3.47 o 
   1   5   8       48.41       45.68      2.97 o 
   2   5   8       22.66       25.18      2.31 o 
   3   5   8       16.97        9.41      3.29 o 
  -1   6   8       42.45       46.60      3.05 o 
   0   6   8       30.88       26.93      3.85 o 
  -5   0   9       28.59       25.67      3.29 o 
  -3   0   9      683.76      688.67      8.83 o 
  -1   0   9        6.96        5.92      0.82 o 
   1   0   9       66.98       60.28      1.31 o 
   3   0   9       58.48       55.66      2.88 o 
   5   0   9       19.38       18.90      2.88 o 
  -5   1   9       20.51       20.45      2.18 o 
  -4   1   9       33.83       33.75      2.10 o 
  -3   1   9      445.45      437.30      7.91 o 
  -2   1   9      429.78      403.58      5.65 o 
  -1   1   9     1635.43     1491.95      6.68 o 
   0   1   9      549.51      551.82      2.79 o 
   1   1   9     1784.14     1890.50     51.86 o 
   2   1   9       45.34       51.76      2.36 o 
   3   1   9      253.61      252.76      3.99 o 
   4   1   9       45.74       43.53      2.32 o 
   5   1   9        0.00       -1.07      1.67 o 
  -5   2   9       14.49       13.90      2.02 o 
  -4   2   9       28.23       28.34      3.29 o 
  -3   2   9        4.12        4.31      1.31 o 
  -2   2   9     1519.66     1503.29     30.91 o 
  -1   2   9       19.88       22.32      1.23 o 
   0   2   9        3.49        4.33      0.62 o 
   1   2   9       61.55       59.46      1.89 o 
   2   2   9       28.40       23.85      1.52 o 
   3   2   9       66.10       71.19      4.01 o 
   4   2   9        7.16        8.43      1.85 o 
   5   2   9       27.46       27.35      2.54 o 
  -4   3   9       11.02       10.35      1.85 o 
  -3   3   9        0.85        0.77      1.67 o 
  -2   3   9       16.05       17.16      1.67 o 
  -1   3   9      103.34      111.13      2.76 o 
   0   3   9       93.15      104.44      2.58 o 
   1   3   9      955.10     1037.66     20.54 o 
   2   3   9       18.84       16.24      1.60 o 
   3   3   9      797.42      799.36     38.20 o 
   4   3   9        2.27        3.49      1.81 o 
  -4   4   9        0.00       -0.67      1.81 o 
  -3   4   9       64.20       61.40      5.13 o 
  -2   4   9       60.17       58.80      2.61 o 
  -1   4   9      229.75      242.06      4.65 o 
   0   4   9      200.25      214.53      4.60 o 
   1   4   9       42.59       43.77      2.32 o 
   2   4   9       10.86       11.90      2.36 o 
   3   4   9        4.28        1.75      4.11 o 
   4   4   9        1.21        0.86      1.75 o 
  -3   5   9       34.26       26.53      2.60 o 
  -2   5   9       47.61       49.53      6.06 o 
  -1   5   9       47.61       53.49      2.83 o 
   0   5   9      550.54      542.28      6.17 o 
   1   5   9        0.32       -0.97      4.01 o 
   2   5   9        0.05       -2.02      2.02 o 
   3   5   9       34.57       39.38     12.12 o 
   0   6   9       70.97       69.08      2.49 o 
  -4   0  10       17.41       14.58      2.46 o 
  -2   0  10      190.59      209.91      4.11 o 
   0   0  10      234.11      260.78      7.91 o 
   2   0  10      555.61      643.49      7.19 o 
   4   0  10       74.19       69.63      3.70 o 
  -5   1  10        3.75        4.48      1.81 o 
  -4   1  10        3.08        2.18      1.44 o 
  -3   1  10       43.36       46.33      2.03 o 
  -2   1  10      173.14      177.67      2.98 o 
  -1   1  10       19.16       17.28      1.85 o 
   0   1  10      924.00      862.86      4.77 o 
   1   1  10        2.50        1.95      0.73 o 
   2   1  10      326.88      322.56      5.55 o 
   3   1  10        6.32        4.93      1.31 o 
   4   1  10       54.84       64.99      2.68 o 
   5   1  10       14.85       16.14      2.02 o 
  -5   2  10       16.18       15.82      2.02 o 
  -4   2  10      152.58      158.75      4.07 o 
  -3   2  10       36.53       41.00      2.18 o 
  -2   2  10     3959.04     3794.26     80.31 o 
  -1   2  10      377.71      372.51     14.07 o 
   0   2  10      156.53      156.17      1.82 o 
   1   2  10       76.20       89.66      2.18 o 
   2   2  10       21.14       18.84      1.45 o 
   3   2  10      638.90      660.23     31.12 o 
   4   2  10        3.25        2.54      1.75 o 
   5   2  10        0.13       -1.96      1.96 o 
  -4   3  10        4.00        3.18      1.95 o 
  -3   3  10      207.30      211.91      9.86 o 
  -2   3  10       32.36       34.36      2.03 o 
  -1   3  10       92.27       93.80      3.70 o 
   0   3  10      141.97      160.31      2.26 o 
   1   3  10      281.12      304.67     13.86 o 
   2   3  10        0.21       -0.56      1.23 o 
   3   3  10      410.59      402.67     27.21 o 
   4   3  10       14.78       15.07      2.39 o 
  -4   4  10        1.47        2.61      1.63 o 
  -3   4  10        2.51        1.85      2.05 o 
  -2   4  10        1.86       -1.34      2.16 o 
  -1   4  10       37.99       38.58      2.39 o 
   0   4  10       90.57       87.54      2.08 o 
   1   4  10       42.23       41.48      2.88 o 
   2   4  10       80.04       71.98      3.49 o 
   3   4  10       27.70       27.50      2.32 o 
   4   4  10        0.20       -0.51      1.89 o 
  -3   5  10        8.63       10.03      1.81 o 
  -2   5  10        0.28        1.99      1.81 o 
  -1   5  10        0.32       -0.21      1.74 o 
   0   5  10      283.53      286.85      4.36 o 
   1   5  10      109.88      112.53      3.78 o 
   2   5  10       80.70       79.04      6.47 o 
   3   5  10       64.49       69.77      7.80 o 
   0   6  10        6.60        7.44      3.40 o 
  -5   0  11        5.30        2.67      2.26 o 
  -3   0  11       50.89       56.07      2.88 o 
  -1   0  11        2.25        1.23      1.03 o 
   1   0  11     1615.23     1518.65      9.45 o 
   3   0  11        5.31        4.72      1.64 o 
   5   0  11       92.17       88.32      4.93 o 
  -5   1  11        0.39       -0.04      1.58 o 
  -4   1  11       35.24       39.31      4.21 o 
  -3   1  11      106.92      112.27      2.90 o 
  -2   1  11     1784.60     1713.61     15.20 o 
  -1   1  11        0.05        1.08      0.79 o 
   0   1  11     1494.98     1471.20      8.48 o 
   1   1  11      285.43      322.81      3.80 o 
   2   1  11        1.17        2.92      0.94 o 
   3   1  11      173.00      176.15      3.41 o 
   4   1  11       79.86       84.80      2.90 o 
   5   1  11       12.95       11.08      2.05 o 
  -5   2  11        4.91        8.38      1.81 o 
  -4   2  11       19.11       21.77      1.89 o 
  -3   2  11        6.11        8.04      1.37 o 
  -2   2  11     1229.18     1200.26     28.14 o 
  -1   2  11      474.45      490.24     14.17 o 
   0   2  11       34.60       35.47      1.08 o 
   1   2  11      434.04      470.61      8.73 o 
   2   2  11      235.26      260.30      9.96 o 
   3   2  11     1011.42     1011.05     51.55 o 
   4   2  11       21.73       21.54      4.42 o 
   5   2  11       51.72       58.83      5.65 o 
  -4   3  11       12.44       11.28      2.05 o 
  -3   3  11        7.41        8.31      3.18 o 
  -2   3  11       12.84       12.37      1.67 o 
  -1   3  11      136.00      126.79      6.88 o 
   0   3  11       32.01       34.90      1.23 o 
   1   3  11       46.56       49.55      2.18 o 
   2   3  11      117.27      129.62      6.16 o 
   3   3  11      171.34      186.48      8.01 o 
   4   3  11       37.63       37.61      8.22 o 
  -4   4  11       46.49       45.51      2.90 o 
  -3   4  11        5.74        5.09      1.81 o 
  -2   4  11       49.52       43.50      2.39 o 
  -1   4  11      166.28      166.13      5.13 o 
   0   4  11      103.36      108.79      2.26 o 
   1   4  11        0.26       -1.37      1.37 o 
   2   4  11       84.24       78.90      3.12 o 
   3   4  11        8.53        3.42      4.11 o 
   4   4  11        0.01       -7.34      7.39 o 
  -3   5  11        5.37        5.75      2.03 o 
  -2   5  11       28.69       31.94      2.57 o 
  -1   5  11        6.31        3.90      1.74 o 
   0   5  11       33.55       28.13      1.82 o 
   1   5  11       43.11       40.76      2.83 o 
   2   5  11       14.28       11.32      3.90 o 
   3   5  11       14.05       13.31      3.59 o 
  -4   0  12      266.52      268.24      6.78 o 
  -2   0  12       37.05       43.95      2.26 o 
   0   0  12     1220.11     1147.90     14.58 o 
   2   0  12     1063.70     1093.08      9.65 o 
   4   0  12      115.80       96.53      4.31 o 
  -5   1  12       18.93       22.29      2.18 o 
  -4   1  12        0.12        0.10      1.31 o 
  -3   1  12      128.32      129.30      6.06 o 
  -2   1  12     2053.18     1917.41     13.56 o 
  -1   1  12       17.49       16.20      1.13 o 
   0   1  12      418.40      386.71      2.68 o 
   1   1  12     1951.66     2048.85     25.06 o 
   2   1  12        2.22        2.71      1.34 o 
   3   1  12      197.21      184.37      3.56 o 
   4   1  12       21.00       21.26      1.74 o 
   5   1  12        0.44        0.33      3.90 o 
  -5   2  12       24.36       24.79      3.70 o 
  -4   2  12        3.91        5.03      1.60 o 
  -3   2  12       48.58       39.23      2.18 o 
  -2   2  12      382.75      376.71      7.29 o 
  -1   2  12        1.33        2.05      1.02 o 
   0   2  12       55.14       52.52      2.31 o 
   1   2  12     1409.24     1556.87     27.73 o 
   2   2  12      206.78      202.00      8.32 o 
   3   2  12      213.52      203.91     12.94 o 
   4   2  12      150.79      170.36      9.35 o 
   5   2  12       56.15       65.41      3.20 o 
  -4   3  12       97.74       94.00      4.42 o 
  -3   3  12      191.65      175.72      4.36 o 
  -2   3  12       61.71       59.37      2.47 o 
  -1   3  12       22.88       14.56      1.95 o 
   0   3  12       45.68       43.52      1.36 o 
   1   3  12      508.62      522.81     28.04 o 
   2   3  12       64.66       68.19      3.70 o 
   3   3  12        6.01        4.77      1.81 o 
   4   3  12       25.02       25.99     20.95 o 
  -4   4  12        0.29       -0.82      1.89 o 
  -3   4  12       39.16       32.35      2.47 o 
  -2   4  12        1.40        1.83      1.52 o 
  -1   4  12       70.18       73.28      3.12 o 
   0   4  12       37.13       34.82      1.59 o 
   1   4  12       63.50       68.11      4.72 o 
   2   4  12        5.04        3.49      2.67 o 
   3   4  12      104.87      102.36      5.34 o 
   4   4  12       75.30       80.49      3.70 o 
  -3   5  12        0.15       -1.87      1.87 o 
  -2   5  12       12.03       12.94      2.22 o 
  -1   5  12       10.70       13.61      2.10 o 
   0   5  12        4.07        3.86      1.31 o 
   1   5  12       44.83       41.48      2.68 o 
   2   5  12        0.70       -1.83      2.67 o 
  -5   0  13       30.17       35.94      3.49 o 
  -3   0  13       63.31       58.13      3.08 o 
  -1   0  13      712.62      722.97      6.98 o 
   1   0  13     1126.85     1132.31      8.63 o 
   3   0  13        2.80        2.67      1.64 o 
   5   0  13       85.30       78.05      4.72 o 
  -5   1  13        7.03        6.35      1.67 o 
  -4   1  13        0.12       -0.51      1.31 o 
  -3   1  13       64.86       64.50      2.32 o 
  -2   1  13      298.52      294.86      7.80 o 
  -1   1  13       13.36       12.22      1.02 o 
   0   1  13     1261.15     1249.96      8.24 o 
   1   1  13     2658.39     2832.77     42.52 o 
   2   1  13       64.97       67.37      2.03 o 
   3   1  13      244.74      243.83      5.65 o 
   4   1  13       27.11       31.40      2.03 o 
   5   1  13       78.44       82.40      3.48 o 
  -5   2  13        4.28        7.39      1.75 o 
  -4   2  13       31.13       29.94      2.46 o 
  -3   2  13      188.37      182.93      7.50 o 
  -2   2  13       49.77       53.35      2.88 o 
  -1   2  13       31.13       33.41      2.57 o 
   0   2  13        2.95       10.04      0.92 o 
   1   2  13      300.33      328.64      4.07 o 
   2   2  13      209.69      216.36      7.91 o 
   3   2  13       27.28       25.07      3.59 o 
   4   2  13      132.16      140.72      9.35 o 
   5   2  13        0.82       -0.50      1.58 o 
  -4   3  13      155.59      160.06      6.37 o 
  -3   3  13        4.17        7.22      2.10 o 
  -2   3  13       12.62       10.87      1.60 o 
  -1   3  13      627.65      616.79     11.30 o 
   0   3  13       24.66       26.95      1.20 o 
   1   3  13       65.07       62.98      2.88 o 
   2   3  13      499.42      518.58     12.02 o 
   3   3  13       16.24       15.48      1.81 o 
   4   3  13      586.16      627.02     34.61 o 
  -4   4  13       30.36       30.00      2.61 o 
  -3   4  13       18.50       17.83      2.47 o 
  -2   4  13        6.60        8.11      1.74 o 
  -1   4  13      775.40      766.60     12.63 o 
   0   4  13      263.40      273.28      5.49 o 
   1   4  13       17.22       17.26      1.89 o 
   2   4  13      104.19       99.17      5.24 o 
   3   4  13       31.51       28.77      3.49 o 
   4   4  13        0.82       -1.94      6.26 o 
  -2   5  13       78.78       83.72      4.01 o 
  -1   5  13        4.38        3.72      3.39 o 
   0   5  13        8.87        6.85      1.35 o 
   1   5  13        0.42        2.99      1.72 o 
   2   5  13       24.29       23.73      2.32 o 
  -4   0  14      217.19      220.38      6.37 o 
  -2   0  14      748.47      640.41      7.80 o 
   0   0  14      230.66      294.17      5.55 o 
   2   0  14      123.98      127.96      3.70 o 
   4   0  14        5.47        8.22      2.05 o 
  -5   1  14        1.36        1.62      1.75 o 
  -4   1  14      102.62      104.51      5.85 o 
  -3   1  14       12.21        7.94      1.31 o 
  -2   1  14       51.58       54.22      2.03 o 
  -1   1  14      117.09      119.03      2.32 o 
   0   1  14      340.79      327.47      2.81 o 
   1   1  14       23.62       27.50      2.77 o 
   2   1  14      106.63      114.84      4.62 o 
   3   1  14        0.05        2.20      1.08 o 
   4   1  14       10.11       12.96      1.67 o 
   5   1  14      128.85      138.49      4.14 o 
  -5   2  14       17.06       12.24      2.07 o 
  -4   2  14       15.89       14.41      1.96 o 
  -3   2  14        8.28       11.36      1.52 o 
  -2   2  14       54.76       56.93      3.70 o 
  -1   2  14      237.08      226.78      3.49 o 
   0   2  14     1533.08     1681.96      6.21 o 
   1   2  14       43.06       36.72      1.67 o 
   2   2  14       94.20      100.19      4.11 o 
   3   2  14      179.71      191.40      5.96 o 
   4   2  14       14.24       12.56      1.87 o 
   5   2  14        0.01       -0.10      1.74 o 
  -4   3  14       11.27       10.75      3.29 o 
  -3   3  14      430.20      401.75     23.41 o 
  -2   3  14      143.83      153.74      3.63 o 
  -1   3  14      300.11      300.90      4.65 o 
   0   3  14        2.11        4.69      1.27 o 
   1   3  14        0.00        0.57      1.23 o 
   2   3  14        5.84        5.55      1.60 o 
   3   3  14        3.91        2.57      1.45 o 
   4   3  14      144.14      136.85     12.32 o 
  -4   4  14       30.70       29.37      2.83 o 
  -3   4  14       81.09       84.66      3.41 o 
  -2   4  14        0.41        0.47      1.58 o 
  -1   4  14      424.15      415.69     14.58 o 
   0   4  14       85.55       83.25      2.18 o 
   1   4  14        0.00        0.31      1.37 o 
   2   4  14      804.91      802.26      8.93 o 
   3   4  14       27.20       31.50      2.67 o 
  -2   5  14        0.02        0.08      2.26 o 
  -1   5  14        2.11       -1.70      1.81 o 
   0   5  14       36.69       36.18      1.82 o 
   1   5  14       23.82       23.85      2.47 o 
   2   5  14        0.11        1.23      2.67 o 
  -5   0  15        7.33        4.72      2.67 o 
  -3   0  15       14.74       12.94      2.05 o 
  -1   0  15      629.05      599.94      6.78 o 
   1   0  15      865.57      916.24      8.42 o 
   3   0  15     1752.30     1774.57     15.20 o 
   5   0  15      223.28      229.63      7.19 o 
  -5   1  15       10.42       15.81      1.96 o 
  -4   1  15        0.06       -1.64      1.64 o 
  -3   1  15       48.24       46.99      2.10 o 
  -2   1  15      368.21      372.99      4.50 o 
  -1   1  15       18.66       18.63      1.23 o 
   0   1  15        0.09        2.41      0.62 o 
   1   1  15        0.01        1.75      0.87 o 
   2   1  15      166.38      175.39      4.01 o 
   3   1  15       42.23       39.09      2.57 o 
   4   1  15       16.30       15.33      1.74 o 
   5   1  15        0.65        0.93      1.67 o 
  -5   2  15       13.45       16.62      2.10 o 
  -4   2  15       14.13       17.77      3.18 o 
  -3   2  15       13.61       11.95      3.90 o 
  -2   2  15        7.62        6.80      1.31 o 
  -1   2  15       15.07       20.73      1.45 o 
   0   2  15       76.96       94.94      1.75 o 
   1   2  15      193.75      200.58      3.34 o 
   2   2  15       28.81       34.07      2.46 o 
   3   2  15      124.14      128.35     11.60 o 
   4   2  15        7.23        6.38      1.67 o 
   5   2  15       28.45       35.33      5.65 o 
  -4   3  15        3.39        2.80      1.75 o 
  -3   3  15      498.13      448.16     26.70 o 
  -2   3  15      163.36      164.49      5.34 o 
  -1   3  15       59.34       53.28      3.18 o 
   0   3  15        0.77        1.56      0.84 o 
   1   3  15       71.77       79.08      2.98 o 
   2   3  15      525.25      529.30     14.99 o 
   3   3  15        0.00       -1.52      1.52 o 
   4   3  15       54.96       67.53      4.93 o 
  -3   4  15        3.01       -0.75      1.81 o 
  -2   4  15        6.35        4.00      2.26 o 
  -1   4  15      556.92      560.56      7.19 o 
   0   4  15       52.90       53.34      1.83 o 
   1   4  15       45.95       43.68      6.06 o 
   2   4  15      114.41      113.08      7.19 o 
   3   4  15       35.57       33.86      2.39 o 
  -2   5  15       60.29       57.00      3.27 o 
  -1   5  15       26.58       27.33      2.46 o 
   0   5  15        0.12        0.13      1.15 o 
   1   5  15       32.09       30.21      6.68 o 
   2   5  15        0.83       -2.57      2.57 o 
  -4   0  16      253.35      261.46      6.98 o 
  -2   0  16       29.43       23.62      2.05 o 
   0   0  16      129.22      122.65      2.18 o 
   2   0  16      561.32      585.77      7.80 o 
   4   0  16      153.21      163.70      5.55 o 
  -5   1  16        0.03        1.44      1.58 o 
  -4   1  16       45.90       47.24      2.39 o 
  -3   1  16       40.93       43.13      2.10 o 
  -2   1  16      291.74      276.36      4.52 o 
  -1   1  16       57.02       58.96      1.81 o 
   0   1  16     2550.97     2640.29      7.27 o 
   1   1  16     1124.11     1233.71     20.33 o 
   2   1  16       81.97       86.37      2.32 o 
   3   1  16       36.81       38.02      2.03 o 
   4   1  16       30.61       28.12      2.77 o 
   5   1  16       25.46       26.09      3.29 o 
  -5   2  16       16.92       18.80      2.18 o 
  -4   2  16       53.01       48.73      2.76 o 
  -3   2  16      358.41      339.48     13.56 o 
  -2   2  16       13.33       15.75      2.98 o 
  -1   2  16        0.66        0.48      1.08 o 
   0   2  16       20.76       25.43      1.05 o 
   1   2  16       64.01       61.82      2.03 o 
   2   2  16        3.05        4.42      1.16 o 
   3   2  16        5.31        2.34      1.52 o 
   4   2  16        3.19        4.21      1.60 o 
   5   2  16        0.04        2.40      1.52 o 
  -4   3  16        6.98        1.95      2.03 o 
  -3   3  16       52.96       45.28      4.93 o 
  -2   3  16        0.96        0.16      1.67 o 
  -1   3  16       49.33       46.42      2.18 o 
   0   3  16       40.19       46.49      1.58 o 
   1   3  16       23.15       20.03      2.46 o 
   2   3  16      869.17      913.27     15.71 o 
   3   3  16        3.25        1.77      1.81 o 
   4   3  16       94.55      100.83      5.44 o 
  -3   4  16       23.90       23.43      2.39 o 
  -2   4  16       14.09        8.18      2.05 o 
  -1   4  16      117.11      120.16      3.63 o 
   0   4  16       14.46       13.23      1.19 o 
   1   4  16      370.47      385.40      5.96 o 
   2   4  16       56.48       55.73      5.24 o 
   3   4  16        5.65        5.97      2.02 o 
  -2   5  16       65.96       60.07      3.41 o 
  -1   5  16      105.72      101.53      3.91 o 
   0   5  16        0.15       -1.15      1.23 o 
   1   5  16       15.71       15.18      2.10 o 
   2   5  16       86.42       85.48     14.69 o 
  -5   0  17        1.99        1.44      2.05 o 
  -3   0  17        0.52        1.64      1.85 o 
  -1   0  17      318.60      354.09      5.55 o 
   1   0  17        3.38        4.11      1.44 o 
   3   0  17       63.39       63.88      3.49 o 
   5   0  17        0.06        1.85      2.05 o 
  -5   1  17        7.40       11.35      3.90 o 
  -4   1  17        4.60        4.04      1.52 o 
  -3   1  17      186.73      194.28      9.14 o 
  -2   1  17       21.81       20.64      1.60 o 
  -1   1  17       56.05       52.11      3.29 o 
   0   1  17      153.74      192.69      2.10 o 
   1   1  17        0.34        1.23      0.87 o 
   2   1  17      201.68      221.04      9.86 o 
   3   1  17      525.07      491.09     10.06 o 
   4   1  17       35.48       28.26      2.18 o 
   5   1  17        1.05        2.07      1.95 o 
  -5   2  17       43.95       45.68      2.97 o 
  -4   2  17        9.46        8.75      2.77 o 
  -3   2  17      629.54      599.81     10.37 o 
  -2   2  17       80.74       69.19      7.39 o 
  -1   2  17      360.63      351.29      5.13 o 
   0   2  17     1584.17     1661.63     12.13 o 
   1   2  17      177.54      177.13      7.50 o 
   2   2  17        0.07        1.54      1.16 o 
   3   2  17      131.68      143.31      3.70 o 
   4   2  17        4.66        3.41      1.81 o 
  -4   3  17      110.14       88.76      3.70 o 
  -3   3  17        2.09        2.81      1.52 o 
  -2   3  17       68.45       69.56      3.08 o 
  -1   3  17      178.76      178.64      3.78 o 
   0   3  17       67.53       77.23      1.84 o 
   1   3  17       39.21       37.84      2.36 o 
   2   3  17      142.52      144.21     10.37 o 
   3   3  17      121.47      126.60      4.42 o 
   4   3  17       41.90       45.06      4.21 o 
  -3   4  17       14.74       14.61      2.18 o 
  -2   4  17       10.50       11.51      1.89 o 
  -1   4  17       18.12       17.89      4.72 o 
   0   4  17      212.05      206.30      4.57 o 
   1   4  17       73.35       78.64      3.27 o 
   2   4  17       43.10       48.02      2.60 o 
   3   4  17       30.49       33.11      2.54 o 
  -2   5  17       11.74        8.42      2.47 o 
  -1   5  17       11.68       11.41      2.03 o 
   0   5  17       29.16       27.12      1.77 o 
   1   5  17       58.90       61.30      8.01 o 
   2   5  17      198.92      198.24      9.76 o 
  -4   0  18       14.98       12.94      2.67 o 
  -2   0  18      113.13      108.04      3.70 o 
   0   0  18       59.04       61.21      1.74 o 
   2   0  18       53.23       53.40      2.88 o 
   4   0  18      685.23      604.46     10.47 o 
  -5   1  18       51.69       51.75      3.80 o 
  -4   1  18        1.50        3.92      1.58 o 
  -3   1  18       17.50       16.44      1.74 o 
  -2   1  18       24.84       25.29      1.60 o 
  -1   1  18      404.78      439.58     11.19 o 
   0   1  18      601.76      672.45      3.90 o 
   1   1  18        0.01        0.41      0.87 o 
   2   1  18       59.72       60.93      2.88 o 
   3   1  18        3.87        4.11      1.45 o 
   4   1  18      114.28      104.81      5.75 o 
   5   1  18        7.95        4.52      2.57 o 
  -4   2  18        1.73        4.11      1.45 o 
  -3   2  18      124.22      118.04      7.29 o 
  -2   2  18      178.76      174.00      3.63 o 
  -1   2  18       62.51       63.38      2.18 o 
   0   2  18      443.05      432.49      3.49 o 
   1   2  18      143.59      136.51      2.90 o 
   2   2  18       74.49       74.35      3.90 o 
   3   2  18      495.37      501.41     25.37 o 
   4   2  18        2.59        3.70      1.45 o 
  -4   3  18        0.00       -2.57      2.57 o 
  -3   3  18        0.20       -0.09      1.58 o 
  -2   3  18      307.33      282.37      5.75 o 
  -1   3  18       41.13       42.43      4.93 o 
   0   3  18        7.53        9.72      1.36 o 
   1   3  18       26.33       36.31      2.10 o 
   2   3  18      146.34      153.66      8.22 o 
   3   3  18       48.38       44.14      2.68 o 
   4   3  18        2.10        1.33      1.67 o 
  -3   4  18       75.04       79.44      7.29 o 
  -2   4  18       22.21       23.60      2.36 o 
  -1   4  18       22.29       20.53      2.10 o 
   0   4  18       25.81       28.70      1.49 o 
   1   4  18      151.75      154.81      3.99 o 
   2   4  18        1.13       -0.16      1.81 o 
   3   4  18       44.39       40.84      2.90 o 
  -2   5  18        1.66       -1.13      1.89 o 
  -1   5  18       15.72       16.14      3.70 o 
   0   5  18       12.89       14.64      1.78 o 
   1   5  18      141.18      131.92      8.11 o 
   2   5  18       27.40       19.47      3.19 o 
  -5   0  19       35.39       34.30      3.49 o 
  -3   0  19       46.76       55.87      3.08 o 
  -1   0  19      836.82      822.79      9.04 o 
   1   0  19      919.65      974.57      9.65 o 
   3   0  19       70.24       73.53      3.70 o 
   5   0  19       74.97       82.16      4.72 o 
  -5   1  19       11.43       14.62      1.96 o 
  -4   1  19        8.69       10.21      2.98 o 
  -3   1  19       12.58       10.62      1.52 o 
  -2   1  19       11.82       12.48      2.36 o 
  -1   1  19      537.19      602.21      5.59 o 
   0   1  19      199.48      204.78      2.67 o 
   1   1  19        7.00        6.73      1.16 o 
   2   1  19     1417.17     1412.22     18.90 o 
   3   1  19       24.84       28.82      6.57 o 
   4   1  19       13.27       13.37      1.87 o 
   5   1  19        3.68        5.09      1.72 o 
  -4   2  19       10.59        8.43      1.89 o 
  -3   2  19      115.70      120.86      3.63 o 
  -2   2  19      240.54      240.76      4.28 o 
  -1   2  19       33.05       32.50      1.81 o 
   0   2  19      119.34      128.29      2.05 o 
   1   2  19       41.95       37.46      2.57 o 
   2   2  19        2.89        5.77      1.31 o 
   3   2  19      833.85      853.16     28.14 o 
   4   2  19       23.83       26.69      2.16 o 
  -4   3  19       50.61       53.18      2.97 o 
  -3   3  19        1.50        0.92      1.60 o 
  -2   3  19      782.50      754.94      8.28 o 
  -1   3  19       85.27       88.36      2.83 o 
   0   3  19       73.96       79.43      1.90 o 
   1   3  19      240.72      225.01      4.28 o 
   2   3  19        0.27       -0.25      1.64 o 
   3   3  19       56.80       72.17      7.80 o 
   4   3  19        1.35       -1.96      1.96 o 
  -3   4  19       15.67       15.91      4.83 o 
  -2   4  19        8.85        4.27      2.26 o 
  -1   4  19       11.71       10.13      1.85 o 
   0   4  19       22.89       24.44      1.46 o 
   1   4  19        1.40        2.26      2.05 o 
   2   4  19       23.13       23.10      6.26 o 
   3   4  19        0.94        3.70      1.74 o 
  -2   5  19        6.19        6.98      2.03 o 
  -1   5  19        7.15        5.96      2.57 o 
   0   5  19       66.76       71.32      2.41 o 
   1   5  19      146.41      139.71      7.29 o 
   2   5  19       19.62       23.52      4.21 o 
  -4   0  20        1.30        5.13      2.05 o 
  -2   0  20       56.73       62.85      3.08 o 
   0   0  20      216.67      231.05      4.62 o 
   2   0  20       31.29       35.53      2.46 o 
   4   0  20       11.14        4.72      2.46 o 
  -5   1  20       17.89       17.78      2.18 o 
  -4   1  20        7.07        5.70      1.67 o 
  -3   1  20        4.74        5.71      3.39 o 
  -2   1  20        7.17        8.00      1.31 o 
  -1   1  20      155.69      166.71      4.72 o 
   0   1  20      561.31      569.00      9.83 o 
   1   1  20       99.61      118.04      2.68 o 
   2   1  20      172.66      170.09      3.49 o 
   3   1  20       69.53       59.26      2.47 o 
   4   1  20      280.16      275.10     14.48 o 
  -4   2  20       17.68       15.36      2.03 o 
  -3   2  20       82.40       85.61      3.12 o 
  -2   2  20       35.09       36.37      2.88 o 
  -1   2  20        0.75        1.44      2.05 o 
   0   2  20      263.89      278.91      2.98 o 
   1   2  20       33.68       32.22      3.49 o 
   2   2  20       84.14       84.34      2.68 o 
   3   2  20      286.38      291.14      8.11 o 
   4   2  20       18.04       18.06      2.98 o 
  -4   3  20        5.35       -2.05      2.46 o 
  -3   3  20        0.33       -1.58      1.58 o 
  -2   3  20      395.20      406.51      6.24 o 
  -1   3  20        4.01        2.10      1.52 o 
   0   3  20      285.83      285.45      3.36 o 
   1   3  20       10.86        7.80      1.60 o 
   2   3  20       17.16       19.30      3.29 o 
   3   3  20      453.37      468.28     19.31 o 
   4   3  20       11.24        9.47      1.92 o 
  -3   4  20        1.90        1.36      1.81 o 
  -2   4  20       92.62       97.16      3.49 o 
  -1   4  20        2.36        3.30      1.52 o 
   0   4  20        4.77        6.83      1.12 o 
   1   4  20       63.04       69.74      4.72 o 
   2   4  20        9.49        8.60      1.89 o 
   3   4  20        0.39        0.25      1.81 o 
  -2   5  20        0.18       -0.10      1.74 o 
  -1   5  20        1.42        0.12      1.81 o 
   0   5  20       40.31       43.92      2.07 o 
   1   5  20       76.67       76.99      7.19 o 
  -5   0  21       15.42       18.07      3.08 o 
  -3   0  21      162.24      174.99      5.55 o 
  -1   0  21     1714.53     1721.58     13.56 o 
   1   0  21      442.68      457.20      6.98 o 
   3   0  21        5.73        7.80      2.05 o 
  -5   1  21        3.44        2.69      2.16 o 
  -4   1  21       10.22        9.20      2.16 o 
  -3   1  21        0.05        0.59      2.57 o 
  -2   1  21      127.87      122.58      3.12 o 
  -1   1  21       49.79       43.47      1.85 o 
   0   1  21       24.58       25.04      1.28 o 
   1   1  21        0.24       -0.21      1.16 o 
   2   1  21       56.69       56.90      2.18 o 
   3   1  21       25.28       22.16      1.96 o 
   4   1  21        1.95        0.79      1.67 o 
  -4   2  21        2.59        0.73      1.67 o 
  -3   2  21        0.03       -1.16      3.08 o 
  -2   2  21       84.16       87.86      4.83 o 
  -1   2  21      366.88      393.38      5.15 o 
   0   2  21        9.43       11.06      0.98 o 
   1   2  21       10.12       10.07      1.37 o 
   2   2  21       70.04       77.35      2.76 o 
   3   2  21        6.88        5.30      2.16 o 
   4   2  21        5.22        6.05      1.81 o 
  -4   3  21      129.36      118.11      4.35 o 
  -3   3  21        3.00        2.18      1.72 o 
  -2   3  21       83.86       81.64      3.20 o 
  -1   3  21        1.10       -0.06      1.64 o 
   0   3  21      165.53      159.44      3.26 o 
   1   3  21        8.74       11.64      2.05 o 
   2   3  21        6.27        9.93      3.18 o 
   3   3  21       50.73       46.45      4.52 o 
   4   3  21       15.02       14.88      2.25 o 
  -3   4  21        1.69        0.72      1.89 o 
  -2   4  21      118.01      119.76      4.07 o 
  -1   4  21        9.30        9.67      2.03 o 
   0   4  21       48.10       47.71      2.40 o 
   1   4  21     1148.58     1137.66     40.87 o 
   2   4  21       60.88       59.24      3.05 o 
   3   4  21       57.71       59.21      3.27 o 
  -1   5  21       11.94        8.77      2.31 o 
   0   5  21       43.06       41.63      2.21 o 
   1   5  21        5.41        2.68      2.16 o 
  -4   0  22       66.98       69.63      4.11 o 
  -2   0  22       20.48       23.00      2.46 o 
   0   0  22      121.05      118.71      6.37 o 
   2   0  22      371.54      345.88      6.78 o 
   4   0  22       89.00       86.67      4.72 o 
  -4   1  22        1.59        2.19      1.52 o 
  -3   1  22       19.39       20.85      1.85 o 
  -2   1  22       13.56       16.86      1.67 o 
  -1   1  22       39.72       43.35      1.89 o 
   0   1  22      192.55      185.50      2.89 o 
   1   1  22       83.69       81.75      2.32 o 
   2   1  22      104.46      104.49      3.29 o 
   3   1  22       23.09       16.02      3.08 o 
   4   1  22       16.04       18.72      2.26 o 
  -4   2  22        2.65        3.64      1.95 o 
  -3   2  22        9.60       11.04      1.87 o 
  -2   2  22      120.73      119.01      5.96 o 
  -1   2  22       21.54       17.48      1.67 o 
   0   2  22       22.90       24.96      1.18 o 
   1   2  22      227.88      240.23      9.14 o 
   2   2  22      679.09      659.96     15.51 o 
   3   2  22       88.12       73.94      3.70 o 
   4   2  22       53.12       55.04      3.29 o 
  -4   3  22      166.01      149.51      5.75 o 
  -3   3  22       24.00       18.63      2.18 o 
  -2   3  22       63.12       63.98      3.39 o 
  -1   3  22      347.12      333.57      6.88 o 
   0   3  22       16.88       16.85      1.18 o 
   1   3  22        6.04        6.62      1.37 o 
   2   3  22        9.40        8.34      1.60 o 
   3   3  22        8.32       10.70      1.81 o 
   4   3  22       14.29       24.29      2.57 o 
  -3   4  22        8.88       13.43      3.70 o 
  -2   4  22       66.22       62.97      4.11 o 
  -1   4  22       29.56       27.42      2.88 o 
   0   4  22       18.35       17.73      1.51 o 
   1   4  22        0.00        0.02      2.39 o 
   2   4  22       11.39       11.01      3.29 o 
   3   4  22        1.38       -1.13      2.03 o 
  -1   5  22       54.82       51.35      3.12 o 
   0   5  22       79.74       82.08      2.61 o 
   1   5  22       22.51       25.07      3.70 o 
  -3   0  23        4.45        7.60      2.05 o 
  -1   0  23       28.69       29.78      2.46 o 
   1   0  23      684.46      668.95      9.04 o 
   3   0  23      195.74      181.36      5.55 o 
  -4   1  23        6.59        4.83      2.57 o 
  -3   1  23      102.55      111.94      3.34 o 
  -2   1  23       36.32       35.84      2.03 o 
  -1   1  23       34.42       40.37      1.81 o 
   0   1  23      413.01      424.98      6.08 o 
   1   1  23        5.34        5.56      1.85 o 
   2   1  23      895.94      872.64     11.09 o 
   3   1  23      278.63      234.44      5.65 o 
   4   1  23       13.32       12.41      1.96 o 
  -4   2  23        3.39        2.77      1.74 o 
  -3   2  23      240.55      234.53      8.93 o 
  -2   2  23        0.73        0.44      1.37 o 
  -1   2  23        3.79        4.21      1.45 o 
   0   2  23       21.91       19.14      1.09 o 
   1   2  23       38.04       35.09      2.03 o 
   2   2  23        4.28        4.83      1.60 o 
   3   2  23       24.31       15.49      1.96 o 
   4   2  23       12.13       13.39      2.02 o 
  -4   3  23        2.24        5.15      2.54 o 
  -3   3  23        1.51       -0.75      1.85 o 
  -2   3  23       19.49       16.32      1.96 o 
  -1   3  23      159.72      157.91      3.92 o 
   0   3  23        5.84        4.65      1.09 o 
   1   3  23        4.82        3.49      2.05 o 
   2   3  23       12.53       16.70      3.18 o 
   3   3  23        3.62        2.88      1.72 o 
  -3   4  23        2.06        1.34      1.89 o 
  -2   4  23        2.04        0.34      1.85 o 
  -1   4  23        7.77        5.11      2.10 o 
   0   4  23      171.24      172.08      6.79 o 
   1   4  23       36.48       33.87      5.24 o 
   2   4  23        6.31        8.82      1.81 o 
   3   4  23        0.85        1.91      3.49 o 
  -1   5  23        2.49        3.07      1.96 o 
   0   5  23       87.24       86.73      4.54 o 
   1   5  23        9.21       10.05      2.10 o 
  -4   0  24        0.73        0.00      2.26 o 
  -2   0  24      750.43      779.66     10.68 o 
   0   0  24        0.27        0.92      1.02 o 
   2   0  24       62.53       51.96      3.29 o 
   4   0  24        5.71        3.29      2.05 o 
  -4   1  24       46.52       48.26      3.08 o 
  -3   1  24      102.69      101.61      5.24 o 
  -2   1  24       75.70       73.51      8.11 o 
  -1   1  24       42.13       42.93      2.03 o 
   0   1  24       32.27       40.26      2.05 o 
   1   1  24       38.92       35.84      1.87 o 
   2   1  24     1470.24     1406.10     19.92 o 
   3   1  24      166.98      142.91      3.85 o 
   4   1  24      125.86      121.66      3.85 o 
  -4   2  24        5.36        6.12      2.36 o 
  -3   2  24      277.96      286.70      6.37 o 
  -2   2  24        9.93        9.45      1.60 o 
  -1   2  24      173.45      182.04      3.92 o 
   0   2  24       20.05       15.83      1.07 o 
   1   2  24      152.55      151.51      3.56 o 
   2   2  24      305.52      300.59      5.23 o 
   3   2  24       15.80       20.78      2.03 o 
   4   2  24       11.12       15.66      2.16 o 
  -3   3  24        7.93        6.94      1.96 o 
  -2   3  24       28.33       30.28      2.18 o 
  -1   3  24        5.61        7.33      2.26 o 
   0   3  24       14.43       14.45      1.22 o 
   1   3  24        1.25        3.07      1.75 o 
   2   3  24       62.45       58.04      2.68 o 
   3   3  24       29.22       32.34      2.39 o 
  -2   4  24        2.31        2.05      2.05 o 
  -1   4  24      165.11      167.54      4.93 o 
   0   4  24       29.52       28.78      1.77 o 
   1   4  24       92.00       96.56      4.72 o 
   2   4  24       16.49       17.71      5.96 o 
   0   5  24        1.45        3.63      1.58 o 
  -3   0  25       57.18       59.77      3.70 o 
  -1   0  25      132.11      125.29      4.31 o 
   1   0  25      390.79      397.22      7.19 o 
   3   0  25      514.41      476.71      9.45 o 
  -4   1  25       84.77      100.77      6.16 o 
  -3   1  25        7.84        6.91      1.74 o 
  -2   1  25       10.12       12.09      1.74 o 
  -1   1  25       25.50       28.03      4.62 o 
   0   1  25        0.04        0.36      0.79 o 
   1   1  25        5.43        3.59      1.54 o 
   2   1  25      113.63      100.94      3.10 o 
   3   1  25        1.45       -1.45      1.45 o 
   4   1  25        0.87        1.21      1.58 o 
  -4   2  25        3.37        3.96      2.98 o 
  -3   2  25      208.45      208.70      5.24 o 
  -2   2  25        3.63        4.11      1.45 o 
  -1   2  25      426.21      425.52      5.81 o 
   0   2  25       14.87       10.44      1.07 o 
   1   2  25      440.38      446.83      5.95 o 
   2   2  25      269.15      279.37     13.56 o 
   3   2  25       91.97       91.77      3.34 o 
   4   2  25       10.24        9.09      1.81 o 
  -3   3  25       71.97       73.58      3.80 o 
  -2   3  25        0.01        1.64      1.31 o 
  -1   3  25       21.08       19.08      1.81 o 
   0   3  25       82.40       71.36      2.31 o 
   1   3  25      143.89      123.14      3.63 o 
   2   3  25       50.79       50.33     11.71 o 
   3   3  25       21.75       20.94      2.67 o 
  -2   4  25        3.17        3.18      1.89 o 
  -1   4  25        0.08       -0.09      1.72 o 
   0   4  25        7.15        8.50      1.41 o 
   1   4  25        8.45        7.13      1.81 o 
   2   4  25       27.24       31.81      2.47 o 
  -4   0  26        3.25        7.80      2.46 o 
  -2   0  26        0.16        3.29      1.85 o 
   0   0  26      299.18      322.78     12.73 o 
   2   0  26        5.17        3.29      2.05 o 
   4   0  26        6.67        8.63      2.46 o 
  -4   1  26        0.11        1.45      2.57 o 
  -3   1  26        8.75       12.17      3.08 o 
  -2   1  26      295.96      306.33      5.44 o 
  -1   1  26       52.73       53.87      4.42 o 
   0   1  26      153.32      159.48      2.58 o 
   1   1  26      273.00      278.61      8.93 o 
   2   1  26       30.07       33.92      2.18 o 
   3   1  26       52.13       47.80      2.61 o 
   4   1  26       16.60       14.75      4.11 o 
  -4   2  26        9.93        8.99      2.46 o 
  -3   2  26      143.62      142.34      4.28 o 
  -2   2  26       20.69       14.90      2.98 o 
  -1   2  26       40.63       37.70      2.47 o 
   0   2  26       19.98       20.46      1.42 o 
   1   2  26        8.47        6.22      1.52 o 
   2   2  26      361.16      362.66      5.81 o 
   3   2  26        0.76       -0.98      1.54 o 
   4   2  26        8.06       15.66      3.39 o 
  -3   3  26      136.52      142.06      4.50 o 
  -2   3  26       63.61       61.95      3.05 o 
  -1   3  26        2.35        4.64      2.36 o 
   0   3  26      271.57      243.09      5.16 o 
   1   3  26       61.39       53.91      2.68 o 
   2   3  26       14.46       11.08      1.96 o 
   3   3  26       32.02       41.76      2.98 o 
  -2   4  26        1.40        4.83      1.89 o 
  -1   4  26        0.76       -1.93      2.77 o 
   0   4  26       14.95       14.13      1.87 o 
   1   4  26        0.96        2.88      1.89 o 
   2   4  26        9.42       12.59      1.92 o 
  -3   0  27        2.24        0.21      1.85 o 
  -1   0  27      339.01      364.77      7.39 o 
   1   0  27      545.37      520.05      8.83 o 
   3   0  27       70.41       75.17      4.31 o 
  -4   1  27        9.83       13.47      5.44 o 
  -3   1  27       12.26       13.00      3.49 o 
  -2   1  27       15.62       16.37      1.81 o 
  -1   1  27        0.01       -0.35      2.77 o 
   0   1  27       60.92       65.21      1.72 o 
   1   1  27      516.38      480.16     13.86 o 
   2   1  27       88.88       87.04      5.24 o 
   3   1  27        0.80        1.13      2.26 o 
   4   1  27        1.51        0.90      1.81 o 
  -4   2  27       22.05       14.94      2.46 o 
  -3   2  27        2.75        1.74      1.78 o 
  -2   2  27        4.36        5.98      1.45 o 
  -1   2  27        1.53        2.09      1.43 o 
   0   2  27        0.07       -0.65      0.90 o 
   1   2  27       61.49       61.19      2.54 o 
   2   2  27      100.14       92.00      5.44 o 
   3   2  27       42.52       44.27      6.68 o 
  -3   3  27       55.42       55.83      3.34 o 
  -2   3  27        0.19       -0.51      1.74 o 
  -1   3  27      147.43      137.43      3.99 o 
   0   3  27      267.70      263.31      3.69 o 
   1   3  27        8.46        6.88      1.74 o 
   2   3  27       38.39       39.22      2.47 o 
   3   3  27        0.48       -1.75      1.75 o 
  -2   4  27       86.55       82.86      3.63 o 
  -1   4  27        0.49        1.17      1.52 o 
   0   4  27       11.12        7.38      1.40 o 
   1   4  27        2.39        4.11      2.46 o 
   2   4  27        2.62        4.05      1.81 o 
  -4   0  28      106.62      107.01      5.55 o 
  -2   0  28       83.96       74.56      4.11 o 
   0   0  28       44.54       46.51      2.98 o 
   2   0  28        3.28        7.19      2.05 o 
   4   0  28        1.96        1.23      2.67 o 
  -4   1  28       43.81       40.63      3.90 o 
  -3   1  28       49.99       49.47      2.83 o 
  -2   1  28       24.95       26.23      2.36 o 
  -1   1  28       10.58       11.94      1.37 o 
   0   1  28       35.06       37.19      2.23 o 
   1   1  28        6.99        9.34      1.67 o 
   2   1  28       14.57       19.07      1.81 o 
   3   1  28       37.69       34.68      2.32 o 
   4   1  28       12.39       12.31      2.10 o 
  -3   2  28        0.85        3.44      3.39 o 
  -2   2  28        0.91        0.83      4.52 o 
  -1   2  28        4.89        4.31      1.60 o 
   0   2  28        0.08        2.34      0.84 o 
   1   2  28        0.04        1.65      2.16 o 
   2   2  28      217.73      183.59      4.36 o 
   3   2  28        9.87       11.40      1.89 o 
  -3   3  28        0.29       -0.10      1.74 o 
  -2   3  28        0.01        1.60      2.05 o 
  -1   3  28       21.24       20.25      4.21 o 
   0   3  28        0.36        1.35      1.17 o 
   1   3  28        1.92        1.44      2.16 o 
   2   3  28        0.33       -1.67      1.67 o 
   3   3  28        3.99        4.96      1.81 o 
  -2   4  28       12.65       12.01      2.25 o 
  -1   4  28        2.35        2.06      1.72 o 
   0   4  28      103.74       96.63      2.67 o 
   1   4  28       52.40       59.79      3.05 o 
   2   4  28       58.85       57.45      3.80 o 
  -3   0  29        1.02       -1.44      2.46 o 
  -1   0  29       11.84       14.38      2.26 o 
   1   0  29     2699.80     2486.45     19.72 o 
   3   0  29       92.51       91.40      4.93 o 
  -4   1  29       92.19       89.63      4.01 o 
  -3   1  29       81.99       81.83      3.27 o 
  -2   1  29        0.08        2.58      4.31 o 
  -1   1  29        1.07       -0.62      1.31 o 
   0   1  29      260.07      272.07      7.41 o 
   1   1  29      242.56      233.96      5.44 o 
   2   1  29        7.19        5.44      1.89 o 
   3   1  29        2.01        2.01      1.64 o 
  -3   2  29       32.19       33.08      2.67 o 
  -2   2  29       18.75       21.36      2.10 o 
  -1   2  29        2.99        4.21      1.45 o 
   0   2  29       25.78       21.82      1.36 o 
   1   2  29      225.58      203.62      5.65 o 
   2   2  29      164.00      147.47      4.07 o 
   3   2  29      146.78      153.29      4.43 o 
  -3   3  29        0.05        0.80      3.39 o 
  -2   3  29      166.41      168.11      4.65 o 
  -1   3  29        2.92        2.68      3.80 o 
   0   3  29      190.56      189.76      6.28 o 
   1   3  29        2.69        2.18      1.58 o 
   2   3  29        0.03       -1.67      1.67 o 
  -1   4  29        0.69        1.89      4.21 o 
   0   4  29        0.69        2.31      1.23 o 
   1   4  29        1.94        1.60      1.67 o 
  -4   0  30        0.06        1.85      2.26 o 
  -2   0  30       38.35       31.01      3.29 o 
   0   0  30      149.31      177.13      8.42 o 
   2   0  30        1.67       -1.64      1.85 o 
  -3   1  30       23.86       24.12      2.18 o 
  -2   1  30       73.40       76.29      3.39 o 
  -1   1  30       18.90       20.93      3.49 o 
   0   1  30       16.73       16.49      1.69 o 
   1   1  30      636.59      603.72     15.30 o 
   2   1  30      222.33      212.94      4.57 o 
   3   1  30        7.36        5.66      2.05 o 
  -3   2  30        0.16        0.49      2.05 o 
  -2   2  30        0.00        0.09      2.16 o 
  -1   2  30      101.09      105.91      3.59 o 
   0   2  30       85.47       78.94      3.44 o 
   1   2  30        1.72       -0.41      1.45 o 
   2   2  30        5.89       11.12      1.81 o 
   3   2  30        4.97        5.37      1.81 o 
  -2   3  30       18.11       19.05      2.25 o 
  -1   3  30        1.08        1.50      1.67 o 
   0   3  30       31.43       38.24      2.38 o 
   1   3  30       43.23       40.49      3.08 o 
   2   3  30       65.37       61.63      3.70 o 
  -1   4  30        0.52       -1.96      1.96 o 
   0   4  30       15.22       14.31      1.48 o 
   1   4  30        0.86       -1.34      1.74 o 
  -3   0  31      100.17      100.02      5.13 o 
  -1   0  31       54.52       61.62      3.70 o 
   1   0  31       97.76      104.54      4.52 o 
   3   0  31        0.02        2.67      1.85 o 
  -3   1  31        0.88       -0.03      4.52 o 
  -2   1  31        0.55        1.11      1.85 o 
  -1   1  31       22.76       20.51      1.96 o 
   0   1  31        1.35        1.64      1.00 o 
   1   1  31      250.52      241.62      4.86 o 
   2   1  31       30.01       26.87      2.57 o 
   3   1  31       60.27       61.33      3.12 o 
  -3   2  31       46.93       51.15      3.29 o 
  -2   2  31       16.88       22.42      3.39 o 
  -1   2  31      312.87      306.91      5.59 o 
   0   2  31       14.45       14.14      1.34 o 
   1   2  31       15.59       13.57      1.81 o 
   2   2  31        0.61       -0.62      1.74 o 
   3   2  31        5.25        4.93      2.26 o 
  -2   3  31        0.27        1.04      1.72 o 
  -1   3  31       20.02       18.12      3.49 o 
   0   3  31        0.62        2.46      1.57 o 
   1   3  31        8.44        8.03      2.02 o 
   2   3  31        9.20       11.74      2.10 o 
   0   4  31        2.55        3.84      1.23 o 
  -2   0  32        1.49        3.90      1.85 o 
   0   0  32      910.60      907.08     46.42 o 
   2   0  32       53.78       51.14      3.70 o 
  -3   1  32        0.09       -0.10      1.74 o 
  -2   1  32        5.96        5.48      3.29 o 
  -1   1  32        0.52        2.49      1.37 o 
   0   1  32       19.52       18.94      1.36 o 
   1   1  32       21.95       24.08      2.46 o 
   2   1  32       60.77       59.45      5.24 o 
   3   1  32        1.45       -0.06      1.87 o 
  -3   2  32        0.67        1.69      1.72 o 
  -2   2  32       65.40       61.98      3.20 o 
  -1   2  32       95.21       91.58      3.56 o 
   0   2  32        0.43        1.90      1.12 o 
   1   2  32       15.46       15.10      1.96 o 
   2   2  32       34.17       34.94      2.57 o 
   3   2  32       22.83       24.06      2.47 o 
  -2   3  32        4.22        3.90      3.08 o 
  -1   3  32       48.84       40.47      4.11 o 
   0   3  32       30.68       28.16      1.72 o 
   1   3  32       68.18       61.10      3.12 o 
   2   3  32       34.83       35.26      2.68 o 
  -3   0  33       16.52       17.87      3.08 o 
  -1   0  33       57.97       67.78      3.90 o 
   1   0  33       27.83       20.33      3.08 o 
   3   0  33       19.99       24.65      3.08 o 
  -3   1  33        2.47        1.64      1.74 o 
  -2   1  33       22.93       24.83      2.25 o 
  -1   1  33       34.38       35.92      2.39 o 
   0   1  33      130.07      140.84      3.91 o 
   1   1  33        0.13       -1.04      1.95 o 
   2   1  33       13.30       13.82      1.81 o 
   3   1  33        5.71        0.82      1.87 o 
  -3   2  33       16.02       25.50      2.31 o 
  -2   2  33        6.61        5.75      1.89 o 
  -1   2  33       46.58       54.63      2.90 o 
   0   2  33        3.54        0.91      1.15 o 
   1   2  33        2.52        3.31      1.67 o 
   2   2  33        1.09        0.00      2.67 o 
  -2   3  33        0.94       -1.68      1.96 o 
  -1   3  33       54.36       49.64      3.05 o 
   0   3  33       49.87       51.81      2.36 o 
   1   3  33       13.84       12.64      2.25 o 
   2   3  33       43.25       46.55      3.04 o 
  -2   0  34        0.01       -2.05      2.05 o 
   0   0  34      810.34      844.57     36.56 o 
   2   0  34        1.58        0.21      2.05 o 
  -3   1  34       16.24       15.91      2.10 o 
  -2   1  34        4.18        5.86      1.81 o 
  -1   1  34       17.53       17.24      2.25 o 
   0   1  34      616.39      609.50     12.63 o 
   1   1  34       16.00       15.63      3.90 o 
   2   1  34      116.45      114.66      8.93 o 
   3   1  34       19.61       24.08      2.22 o 
  -2   2  34        0.36       -1.34      1.74 o 
  -1   2  34       16.21       19.93      3.18 o 
   0   2  34       13.24       15.43      1.73 o 
   1   2  34        1.55        4.42      1.74 o 
   2   2  34        0.61        2.46      1.72 o 
  -1   3  34       33.48       27.22      2.51 o 
   0   3  34        2.65        2.02      1.23 o 
   1   3  34      172.28      153.70      5.96 o 
  -3   0  35       24.18       26.08      3.49 o 
  -1   0  35        4.62        5.75      2.46 o 
   1   0  35       14.79       12.12      2.88 o 
   3   0  35      304.54      383.46      9.86 o 
  -3   1  35        0.06       -0.64      1.81 o 
  -2   1  35       53.26       61.11      3.12 o 
  -1   1  35        4.02        2.77      2.18 o 
   0   1  35       35.46       38.26      1.87 o 
   1   1  35       13.88       12.47      2.03 o 
   2   1  35        0.00        1.27      1.67 o 
  -2   2  35        3.88        7.50      1.89 o 
  -1   2  35       29.39       26.78      2.39 o 
   0   2  35        2.63        4.30      1.27 o 
   1   2  35      189.66      184.02      4.79 o 
   2   2  35       13.73       16.73      2.10 o 
  -1   3  35        3.47        2.05      3.90 o 
   0   3  35        0.11        0.16      1.41 o 
   1   3  35        2.18        2.56      1.96 o 
  -2   0  36        1.25        1.44      2.46 o 
   0   0  36      622.57      632.82     50.83 o 
   2   0  36       91.36       99.61      5.13 o 
  -2   1  36      109.34      114.62      3.99 o 
  -1   1  36      265.32      285.33      5.80 o 
   0   1  36        1.11        1.18      1.87 o 
   1   1  36       20.81       21.31      5.75 o 
   2   1  36       30.66       32.77      2.39 o 
  -2   2  36        1.11       -0.20      1.96 o 
  -1   2  36        2.82        4.74      1.81 o 
   0   2  36        2.88        1.45      1.63 o 
   1   2  36        7.62        6.79      1.96 o 
   2   2  36        0.53        2.26      1.85 o 
   0   3  36       17.55       23.29      1.63 o 
  -1   0  37        3.21        4.52      2.26 o 
   1   0  37       17.05       15.82      2.88 o 
  -2   1  37        3.23        2.22      2.10 o 
  -1   1  37       72.20       79.65      3.33 o 
   0   1  37       31.16       31.04      1.82 o 
   1   1  37        0.03       -2.37      2.46 o 
   2   1  37        5.40        6.68      1.74 o 
  -1   2  37        0.19        1.95      2.16 o 
   0   2  37        9.94       11.58      1.29 o 
   1   2  37       47.05       47.48      2.98 o 
  -2   0  38       22.67       24.85      3.29 o 
   0   0  38        9.97       11.79      3.80 o 
   2   0  38        6.83        6.37      2.67 o 
  -2   1  38        4.15        3.53      1.96 o 
  -1   1  38        0.00       -0.99      1.96 o 
   0   1  38        4.28        6.94      1.23 o 
   1   1  38       10.49       15.10      1.89 o 
   2   1  38        7.85        7.72      2.03 o 
  -1   2  38      151.94      163.24      4.79 o 
   0   2  38       16.89       16.83      1.50 o 
   1   2  38        6.86        3.45      2.46 o 
  -1   0  39      167.89      151.17      6.57 o 
   1   0  39      163.83      159.38      6.57 o 
  -1   1  39       42.58       37.36      2.97 o 
   0   1  39        3.71        6.25      1.57 o 
   1   1  39        4.18        5.85      1.85 o 
   0   2  39       29.31       31.27      2.10 o 
   0   0  40       50.39       49.89      2.97 o 
  -1   1  40      151.31      156.32      4.86 o 
   0   1  40       10.40       12.31      1.41 o 
   1   1  40       11.86       12.94      2.10 o 
                                                 
